# Supplementary material for: The role of point-of-care ultrasound in the assessment of schistosomiasis-induced liver fibrosis: A systematic scoping review
Source: PLoS Negl Trop Dis. 2024 Mar 20;18(3):e0012033. doi: 10.1371/journal.pntd.0012033 (PMC10954168; doi:10.1371/journal.pntd.0012033)
Supplement: S1 Dataset — This contains the extracted variables referenced in the review for all 192 studies. (XLSX) [file pntd.0012033.s001.xlsx]

## Sheet: S1_table
title	author	publication_year	study_year	study_duration	study_sittings	country	locality	study_setting	study_aims	study_design	sampling_strategy	schistosoma_species	coinfections	study_comparator	study_ref_standard	sample_size	age	age_min	age_max	sex	participants_with_ppf	ppf_definition	intervention_given	protocol_cited	protocol_used	grade_descriptions	adaptation_any	adaptation_type	adaptation_details	sweeps_stated	sweeps_views	ultrasound_tech_specified	ultrasound_machine	ultrasound_probe	ultrasound_probe_frequency_min	ultrasound_probe_frequency_max	operator_interpreter_different	ultrasound_practitioner_occupation	ultrasound_practitioner_number	ultrasound_practitioner_training	ultrasound_practitioner_blinded	ultrasound_interpreter_occupation	ultrasound_interpreter_number	ultrasound_interpreter_training	ultrasound_interpreter_blinded	quality_control_used	quality_control_type	quality_control_blinded	quality_control_quantified
A cross-sectional study of periportal fibrosis and Schistosoma mansoni infection among school-aged children in a hard-to-reach area of Madagascar.	Russell HJ; Penney JMS; Linder C; Joekes EC; Bustinduy AL; Stothard JR; Rakotomampianina DAL; Andriamasy EH; Mahary LR; Ranjanoro EP; Rahetilahy AM; Spencer SA	2020	2016	2	1	madagascar	rural	school	determine prevelance of periportal fibrosis among a sample of sac in a remote area hyperendemic of schistosomiasis	cross-sectional	stratified	mansoni	malaria	none	yes	300	sac	5	14	male female	31	image pattern c-f	information about upcoming mda and insurance that schistosomiasis positive children received treatment	niamey	niamey	na	no	na	na	yes	longitudinal and transverse subcostal views of left lobe, transverse and oblique subcostal and oblique intercostal views of right liver lobe	yes	Sonosite iViz	phased array	1	5	yes	senior medical student	3	yes	yes	consultant radiologist doctor	2	yes	unspecified	yes	re-reading recordings	yes	yes
A cross-sectional survey comparing a free treatment program for advanced schistosomiasis japonica to a general assistance program	Song, LG; Wu, XY; Zhang, BB; Liu, JH; Ning, A; Wu, ZD	2017	2015	1	1	china	rural	community	compare the disease condition between advanced cases under the GAP and FTP and determine whether the FTP for patients with advanced schistosomiasis japonica should be popularized to provide an objective reference for policymakers in China’s advanced schistosomiasis control program.	cross-sectional	random	japonicum	none	none	yes	194	adults	unspecified	unspecified	male female	184	above grade 2 in cairo classification	unspecified	cairo	cairo	na	no	na	na	no	na	no	na	na	na	na	unspecified	unspecified	unspecified	unspecified	unspecified	unspecified	unspecified	unspecified	unspecified	unspecified	na	na	na
A simple noninvasive index to predict significant liver fibrosis in patients with advanced schistosomiasis japonica.	Wu YM; Xu N; Hu JY; Xu XF; Wu WX; Gao SX; Zhu WJ; Wu WL; Shen XZ; Wang JY; Wu SD	2013	2011	18	1	china	urban	hospital	develop an index to identify significant liver fibrosis in schistosoma japonicum patients	cross-sectional	purposive	japonicum	none	none	no	52	adults	44	88	male female	51	fish-scale or network pattern	unspecified	chinese_guidance	chinese_guidance	Grade 0, almost normal findings; Grade 1, some echogenic spots, bands, and/or nodules; Grade 2, fish-scale or network pattern with normal vessel; Grade 3, network pattern with wall thickness of portal vessel and thinning of intrahepatic vascular; Grade 4, changes of surface, nodules, liver atrophy	no	na	na	no	na	yes	Aloka ProSound SSD-3500	unspecified	na	na	no	unspecified	unspecified	unspecified	unspecified	unspecified	unspecified	unspecified	unspecified	unspecified	na	na	na
Abdominal ultrasound in the evaluation of fibrosis and portal hypertension in an area of schistosomiasis low endemicity.	Esp√≠rito Santo MC; Azeredo LM; Teles HM; Gryschek RC; Ferreira CS; Amato Neto V	2008	2004	unspecified	1	brazil	peri-urban	unspecified	evaluate the organic repurcussion of schistosomiasis mansoni by ultrasonographic assessment of hepatic, splenic and portal alterations in inhabitants of the municipality of Bananal	cross-sectional	purposive	mansoni	none	none	yes	109	sac adults	11	71	male female	5	niamey protocol scoring	unspecified	niamey	niamey	na	no	na	na	no	na	yes	Logik Book-GE	convex	3.5	5	no	physician	1	yes	unspecified	physician	1	yes	unspecified	unspecified	na	na	na
Acute kidney injury in schistosomiasis: a retrospective cohort of 60 patients in Brazil.	Duarte DB; Vanderlei LA; de Azev√™do Bispo RK; Pinheiro ME; da Silva Junior GB; De Francesco Daher E	2015	2008	48	1	brazil	urban	hospital	investigate the occurrence of aki in hospitalized patients with hepatosplenic schistosomiasis and to describe its clinical and laboratory features	cohort	purposive	mansoni	none	none	yes	60	adults	unspecified	unspecified	male female	43	unclear	unspecified	none	unclear	unspecified	no	na	na	no	na	no	na	na	na	na	unspecified	unspecified	unspecified	unspecified	unspecified	unspecified	unspecified	unspecified	unspecified	unspecified	na	na	na
Advanced schistosomiasis reappeared after curing seemingly being cured for over 20 years and without known history of reexposure to Schistosoma japonicum	Hua, HY; Yin, AH; Xu, MH; Zhou, ZY; You, L; Guo, HX	2015	unspecified	unspecified	1	china	urban	community	investigate factors leading to schistosomiasis progress	cross-sectional	purposive	japonicum	none	none	yes	75	adults	63	77	male female	75	above grade 1 in the cairo classification	unspecified	cairo	cairo	na	no	na	na	no	na	yes	LOGIQ 100 PRO	unspecified	unspecified	unspecified	unspecified	unspecified	unspecified	unspecified	unspecified	unspecified	unspecified	unspecified	unspecified	unspecified	na	na	na
An ultrasonographic study of liver fibrosis in patients infected with Schistosoma mansoni in north-east Brazil.	Domingues AL; Lima AR; Dias HS; Leao GC; Coutinho A	1993	1988	24	1	brazil	urban rural	hospital	investigate the presence and degree of periportal fibrosis in hospital outpatients	cross-sectional	purposive	mansoni	none	none	yes	176	sac adults	7	78	male female	121	homeida definition	unspecified	homeida	homeida	na	no	na	na	no	na	yes	Toshiba Sonolayer-L SAL-33B	unspecified	na	na	no	unspecified	unspecified	unspecified	yes	unspecified	unspecified	unspecified	yes	unspecified	na	na	na
Analysis on morbidity and chemotherapy effects of schistosoma japonicum infection in fishermen on Dongting Lake	Zeng QingRen; Hou JianWei; He YongKang; Luo XinSong; Zhang ShunKe; Shu HengPing; Sima YanXiang; Yu XinLin; Li YueSheng	2004	2001	14	2	china	rural	community	investigate the morbidity of schistosomiasis infection and the effectiveness of chemotherapy among fishermen	cross-sectional before-after	purposive	japonicum	none	none	yes	106	unspecified	unspecified	unspecified	male female	40	above grade 1 in the cairo classification	praziquantel given as part of the study	cairo	cairo	na	no	na	na	no	na	yes	Hitachi EUB 200	unspecified	unspecified	unspecified	unspecified	unspecified	unspecified	unspecified	yes	unspecified	unspecified	unspecified	yes	unspecified	na	na	na
Assessment of periportal fibrosis in Schistosomiasis mansoni patients by proton nuclear magnetic resonance-based metabonomics models.	Rodrigues ML; da Luz TPSR; Pereira CLD; Batista AD; Domingues ALC; Silva RO; Lopes EP	2022	2019	10	1	brazil	urban	hospital	build a h-nmr based metabonomics model to discriminate between mild and significant PPF in patients with schistosomiasis mansoni	cross-sectional	purposive	mansoni	none	h-nmr metabonomics	yes	44	adults	18	80	male female	44	image pattern c-f	unspecified	niamey	niamey	na	no	na	na	no	na	yes	Siemens Acuson S2000	convex	unspecified	unspecified	no	unspecified	1	unspecified	unspecified	unspecified	1	unspecified	unspecified	unspecified	na	na	na
Assessment of the age-specific disability weight of chronic schistosomiasis japonica	Jia T.-W.; Zhou X.-N.; Wang X.-H.; Utzinger J.; Steinmann P.; Wua X.-H.	2007	2004	4	1	china	rural	unspecified	estimate the age specific disability weight of chronic schistosomiasis japonica	cross-sectional	systematic	japonicum	none	none	yes	2843	sac adults	5	unspecified	male female	604	fish-scale or network pattern	praziquantel given to seropositive individuals	chinese_guidance	chinese_guidance	Grade 0, almost normal findings; Grade 1, some echogenic spots, bands, and/or nodules; Grade 2, fish-scale or network pattern with normal vessel; Grade 3, network pattern with wall thickness of portal vessel and thinning of intrahepatic vascular; Grade 4,	no	na	na	no	na	no	na	na	na	na	no	sonographer	unspecified	yes	unspecified	sonographer	unspecified	yes	unspecified	unspecified	na	na	na
Associating portal congestive gastropathy and hepatic fibrosis in hepatosplenic mansoni schistosomiasis.	Dias HS; Domingues AL; Cordeiro FT; Juc√° N; Lopes EP	2013	unspecified	unspecified	1	unspecified	unspecified	unspecified	evaluate the association of portal congestive gastropathy with portal hypertension and intensity of periportal fibrosis	cross-sectional	purposive	mansoni	none	none	yes	71	adults	unspecified	unspecified	male female	71	image pattern c-f	unspecified	niamey	niamey	na	no	na	na	no	na	yes	Aloka SSD-500	convex	3.5	3.5	no	unspecified	unspecified	unspecified	unspecified	unspecified	unspecified	unspecified	unspecified	unspecified	na	na	na
Association between serum lipid profile and liver fibrosis in patients infected with Schistosoma japonicum.	Liu Y; Zhang P; Li J; Li H; Zhou C; Zhang Y; Ming Y	2022	2019	30	1	china	urban	hospital	investigate the relationship between lipid profile and liver fibrosis and develop a predictive index for presence or absence of liver fibrosis due to schistosoma japonicum	cross-sectional	purposive	japonicum	none	none	no	1503	adults	unspecified	unspecified	male female	764	mesh-like changes and uneven hepatic echotexture	unspecified	niamey cairo	unnamed	No fibrosis: without mesh-like changes and a smooth and uniform hepatic echotexture; fibrosis: mesh-like changes and an uneven hepatic changes	no	na	na	no	na	no	na	na	na	na	no	schistosomiasis specialists	2	unspecified	unspecified	schistosomiasis specialists	2	unspecified	unspecified	unspecified	na	na	na
Association between serum vitamin D level and immune imbalance in advanced schistosomiasis patients with liver fibrosis	Zhou LY; Zhang LF; Wu YM; Han SY	2021	2016	29	1	china	urban	hospital	investigate the relationship between serum vitamin D level and immune imbalance in advanced schistosomiasis patients with liver fibrosis	cross-sectional	purposive	japonicum	none	none	yes	120	adults	unspecified	unspecified	male female	120	grade 1 to 3 in chinacdc manual	unspecified	chinese_guidance	chinese_guidance	chinacdc_manual	yes	grade definitions	adds details on light band shape and diameter of holes in the networks, grade 2 described as having light bands shaped like short-line, sheet of light, bee hive, spider web, fish-scale and the diameter of holes in network mostly < 2 cm, grade 3 described as having light bands shaped like speckles of light, tree cranches, fish-scale, turtle shell, map and the diameter of holes in network mostly > …	no	not_collected	no	na	na	na	na	unspecified	unspecified	unspecified	unspecified	unspecified	unspecified	unspecified	unspecified	unspecified	unspecified	na	na	na
Association of IL-9, IL-10, and IL-17 Cytokines With Hepatic Fibrosis in Human Schistosoma mansoni Infection.	Franco KGS; de Amorim FJR; Santos MA; Rollemberg CVV; de Oliveira FA; Fran√ßa AVC; Santos CNO; Magalh√£es LS; Cazzaniga RA; de Lima FS; Benevides L; Carregaro V; Silva JS; Brito HLF; Fernandes DA; da Silva √ÇM; de Almeida RP; Bezerra-Santos M; de Jesus AR	2021	unspecified	unspecified	1	brazil	urban	hospital community	evaluate link between cytokine profiles stimulated with soluble egg and adult worm antigens with different stages of liver fibrosis and SNPs	cross-sectional	purposive	mansoni	none	none	yes	69	sac adults	5	76	male female	16	niamey protocol score 7	unspecified	niamey	niamey	na	no	na	na	yes	niamey	yes	Sonoace 8000 SE	unspecified	na	na	no	sonographer	1	unspecified	unspecified	sonographer	1	unspecified	unspecified	unspecified	na	na	na
Association of the therapeutic activity of praziquantel with the reversal of Symmers' fibrosis induced by Schistosoma mansoni.	Homeida MA; el Tom I; Nash T; Bennett JL	1991	1986	48	4	sudan	rural	community	determine if control of infection would lead to regression of symmers fibrosis and effect of treatment on presence and degree of symmers fibrosis	cohort before-after	census	mansoni	haematobium	none	yes	87	adults	unspecified	unspecified	male female	87	Slight echogenic thickening of the walls in two or more portal vein radicles, with little change in the diameter of the main portal vein.	praziquantel given to infected individuals	homeida	homeida	na	no	na	na	no	na	yes	Siemens 1300	linear array	3.5	3.5	no	sonographer	1	unspecified	yes	sonographer	1	unspecified	yes	unspecified	na	na	na
Association of type 2 cytokines with hepatic fibrosis in human Schistosoma mansoni infection.	de Jesus AR; Magalh√£es A; Miranda DG; Miranda RG; Ara√∫jo MI; de Jesus AA; Silva A; Santana LB; Pearce E; Carvalho EM	2004	unspecified	unspecified	2	brazil	rural	community	measure the cytokine profiles of in supernatants of soluble egg Ag-stimulated PBMC from schistosomiasis patients with different stages of hepatic fibrosis	cross-sectional	purposive	mansoni	none	none	yes	94	sac adults	5	55	male female	86	periportal tract thickness >3mm	oxaminiquine administered to all participants	cairo	cairo	na	no	na	na	no	na	no	na	na	na	na	no	unspecified	2	unspecified	yes	unspecified	2	unspecified	yes	yes	re-scanning participants	yes	no
Associations between infection intensity categories and morbidity prevalence in school-age children are much stronger for Schistosoma haematobium than for S. mansoni	Wiegand, RE; Secor, WE; Fleming, FM; French, MD; King, CH; Deol, AK; Montgomery, SP; Evans, D; Utzinger, J; Vounatsou, P; de Vlas, SJ	2021	2003	60	3	burkina faso, mali, niger, tanzania, uganda, zambia	unspecified	school community	determine whether infection intensity can predict morbidity indicators	cohort	random	mansoni	haematobium malaria hepatitis c	none	yes	22488	sac	6	15	male female	5158	image pattern c-f	none aside from mda	niamey	niamey	na	no	na	na	no	na	no	na	na	na	na	unspecified	unspecified	unspecified	unspecified	unspecified	unspecified	unspecified	unspecified	unspecified	unspecified	na	na	na
Avalia√ß√£o da concord√¢ncia entre resson√¢ncia magn√©tica de ultra-sonografia na classifica√ß√£o de fibrose periportal em esquitossom√≥ticos, segundo a classifica√ß√£o de Niamey	Scortegagna Junior, Eduardo; Le√£o, Alberto Ribeiro de Souza; Santos, Jos√© Eduardo Mour√£o; Sales, Danilo Moulin; Shigueoka, David Carlos; Aguiar, Luciane Aparecida Kopke de; Brant, Paulo Eug√™nio; Colleoni Neto, Ramiro; Borges, Durval Rosa; D'Ippolito, Giuseppe	2007	2005	17	1	brazil	unspecified	hospital	evaluating the MRI reproducibility and agreement between ultrasound and mri in grading of periportal fibrosis	cross-sectional	purposive	mansoni	none	mri	yes	20	adults	24	60	male female	20	image pattern c-f	unspecified	niamey	niamey	na	no	na	na	yes	niamey	yes	Philips Envisor	convex	2.5	4.5	yes	unspecified	unspecified	unspecified	yes	unspecified	2	unspecified	yes	unspecified	na	na	na
Bladder morbidity and hepatic fibrosis in mixed Schistosoma haematobium and S. mansoni Infections: a population-wide study in Northern Senegal.	Meurs L; Mbow M; Vereecken K; Menten J; Mboup S; Polman K	2012	2009	5	1	senegal	rural	community	study the patterns of s haematobium morbidity and s mansoni morbidity in a co-endemic setting	cross-sectional	unspecified	mansoni	haematobium	none	yes	857	psac sac adults	0	85	male female	109	image pattern c-f	praziquantel and mebendazole offered to all community members, severe pathology led to referral to appropriate health authority	niamey	niamey	na	no	na	na	no	na	yes	portable	convex	unspecified	unspecified	no	clinician	1	unspecified	yes	clinician	1	unspecified	yes	unspecified	na	na	na
Can mass drug administration lead to the sustainable control of schistosomiasis?	Ross AG; Olveda RM; Chy D; Olveda DU; Li Y; Harn DA; Gray DJ; McManus DP; Tallo V; Chau TN; Williams GM	2015	2012	unspecified	2	philippines	rural	community	evaluate the success of the current national schistosomiasis control program	cross-sectional	unspecified	japonicum	hepatitis b	none	yes	736	sac adults	5	65	male female	181	unclear	positive schistosomiasis cases treated with praziquantel (apart from pregnant women)	unnamed	unclear	Unclear: from the use of ultrasound in schistosomiasis (Hatz, 2001). There appear to be 3 grades but it is not explicitly stated. Portal thickening and grade of liver parenchyma fibrosis were recorded separately.	no	na	na	no	standard	yes	Toshiba Sonolayer-L SAL-33B SONOACE X1	curve array	3	3	no	physician	2	unspecified	unspecified	physician	2	unspecified	unspecified	yes	re-reading images	yes	na
CD4+ T-cell counts, CD4+/CD8+ T-cell count ratios, and antibody levels in migrant fishermen infected with Schistosoma japonicum in the Dongting Lake, China.	Li Y; Zeng Q; Ellis MK; Xiong T; Balen J; McManus DP	2006	2002	unspecified	1	china	rural	community	explore the relationship between immune responses and infection intensity or pathologic changes in the liver	cross-sectional	unspecified	japonicum	none	none	yes	104	adults	unspecified	unspecified	male female	17	mean periportal thickening >3mm	positive schistosomiasis cases treated with praziquantel (apart from pregnant women)	cairo	cairo	na	no	na	na	yes	cairo	yes	Hitachi EUB 200 portable	unspecified	unspecified	unspecified	no	unspecified	1	unspecified	unspecified	unspecified	1	unspecified	unspecified	unspecified	na	na	na
Change of the VÎ±24 NKT cells in peripheral blood of the patients with advanced schistosomiasis and its relation to the degree of hepatic fibrosis	Sun T; Li G; Chen MJ; Nie H; Liao GX; Gong Q	2014	2013	12	1	china	urban	hospital	investigate the correlation between Valpha24 NKT cell number and the degree of hepatic fibrosis in advanced schistosomiasis patients	case-control	purposive	japonicum	none	none	yes	55	adults	40	80	male female	32	grade 1 to 3 in chinacdc manual	praziquantel given to infected individuals	chinese_guidance	chinese_guidance	chinacdc_manual	yes	grade definitions	adds details on liver and spleen size and contour in grades 1 to 3, described as no prominent change in liver size and contour in grade 1, visible increase in liver and spleen size in grade 2, abnormal liver shape and uneven serrated liver contour in grade 4	no	not_collected	no	na	na	na	na	unspecified	unspecified	unspecified	unspecified	unspecified	unspecified	unspecified	unspecified	unspecified	unspecified	na	na	na
Changes of ultrasonography and two serum biochemical indices for hepatic fibrosis in schistosomiasis japonica patients one year after praziquantel treatment.	Cai W; Chen Z; Chen F; Zhou C; Liu R; Wang J	1997	1993	13	2	china	rural	community	observe the changes of abdominal sonography and two biomedical indicators for hepatic fibrosis before and after treatment with praziquantel in s japonica patients	before-after	purposive	japonicum	none	none	yes	55	sac adults	6	59	male female	41	above grade 1 in the cairo classification	praziquantel given as part of the study	cairo	cairo	na	no	na	na	no	na	yes	Hitachi EUB 200	convex linear	3.5	3.5	no	physician	1	unspecified	unspecified	physician	1	unspecified	unspecified	unspecified	na	na	na
Changing trends of schistosome infection and liver fibrosis among residents in the Poyang Lake region.	Hu Fei; Gao ZhuLu; Yuan Min; Li ZhaoJun; Li YiFeng; Liu YueMin; Li JianYing; Xie ShuYing; Wen YuSong; Lin DanDan	2021	1995	288	8	china	rural	community	investigate the changing trend in schistosomiasis infection and liver fibrossis and evaluate the effectiveness of various control strategies	cohort	census	japonicum	none	none	yes	960	psac sac adults	8	56	male female	135	grade 1 to 3 in chinacdc manual	praziquantel given to infected individuals	chinese_guidance	chinese_guidance	chinacdc_manual	no	na	na	no	not_collected	yes	Hitachi EUB 40	unspecified	3.5	3.5	no	physician	1	unspecified	unspecified	physician	1	unspecified	unspecified	unspecified	na	na	na
Characteristic sonographic pattern of schistosomal hepatic fibrosis.	Abdel-Wahab MF; Esmat G; Milad M; Abdel-Razek S; Strickland GT	1989	unspecified	unspecified	1	egypt	urban	hospital	to compare hepatic sonographic patterns with results from hepatic wedge biopsies	cross-sectional	purposive	mansoni	none	biopsy	no	50	sac adults	unspecified	unspecified	male female	18	multiple diffuse echogenic areas which are scattered throughout the liver	all patients had surgery as part of the study. This varied between periesopageal devascularisation and splenorenal shunts	unnamed	unnamed	fibrosis: multiple diffuse echogenic areas which are scattered throughout the liver	no	na	na	yes	longitudinal scan of portal vein radicles	yes	Aloka DDS-280-LS	unspecified	unspecified	unspecified	no	researcher	1	unspecified	yes	researcher	1	unspecified	yes	unspecified	na	na	na
Circulating levels of the neuropeptide hormone somatostatin may determine hepatic fibrosis in Schistosoma mansoni infections.	Chatterjee S; Mbaye A; Alfidja AT; Weyler J; Scott JT; Van Damme P; Van De Vijver K; Deelder A; Van Marck EA	2004	2001	1	1	senegal	urban peri-urban rural	hospital	study the role of somatostatin in s mansoni pathogenesis	cross-sectional	convenience	mansoni	none	none	yes	85	psac sac adults	2	75	male female	13	image pattern c-f	unspecified	niamey	niamey	na	no	na	na	no	na	yes	Philips SDR 2200	unspecified	3.5	3.5	unspecified	unspecified	unspecified	unspecified	unspecified	unspecified	unspecified	unspecified	unspecified	unspecified	na	na	na
Circulating microRNAs as Biomarkers of Hepatic Fibrosis in Schistosomiasis Japonica Patients in the Philippines	Tabios I.K.B.; Sato M.O.; Tantengco O.A.G.; Fornillos R.J.C.; Kirinoki M.; Sato M.; Rojo R.D.; Fontanilla I.K.C.; Chigusa Y.; Medina P.M.B.; Kikuchi M.; Leonardo L.R.	2022	2017	24	4	philippines	rural	community	determine the persistence, reversal and progression of US-detectable hepatic fibrosis among chronic schistosomiasis patients. To determine the role of selected serum miRNAs among filipino schistosomiasis patients with different degrees of hepatic fibrosis	cohort	convenience	japonicum	none	none	yes	136	adults	unspecified	unspecified	male female	78	linear or tubular echogenic bands with echogenic thickening of the portal vein wall	unspecified	niamey	unnamed	(1) type 0 or within normal limits (WNL) exhibiting no echogenic patterns and absence of portal vein wall thickening; (2) types 1 and 2 or mild fibrosis exhibiting linear or tubular echogenic bands with mild, moderate, or severe echogenic thickening (6 mm) of the portal vein wall; and (3) type 3 network pattern exhibiting septal formation into regular geometric blocks, with more than three blocks…	no	na	na	no	na	yes	Vscan pocket ultrasound (GE Healthcare)	unspecified	unspecified	unspecified	no	unspecified	2	yes	unspecified	unspecified	2	yes	unspecified	unspecified	na	na	na
Clinical and endoscopic aspects of hepatosplenic schistosomiasis in Uganda.	Ravera M; Reggiori A; Cocozza E; Ciantia F; Riccioni G	1996	1993	24	1	uganda	rural	hospital	evaluate clinical aspects of schistosomiasis in a well defined area and to assess whether there was a relation between the grade of periportal fibrosis and the presence of oesophageal varices and their features	cross-sectional	purposive	mansoni	none	none	yes	122	adults	17	60	male female	74	above grade 1 in the cairo classification	praziquantel given to all and health education given	cairo	cairo	na	no	na	na	yes	subcostal transhepatic caudally from right costal margin, oblique view, vertical left mid-axillary view through the left kidney	yes	unspecified	linear	3.5	3.5	no	unspecified	2	unspecified	yes	unspecified	2	unspecified	yes	unspecified	na	na	na
Clinical and ultrasound findings before and after praziquantel treatment among Venezuelan schistosomiasis patients.	Ruiz-Guevara R; de Noya BA; Valero SK; Lecuna P; Garassini M; Noya O	2007	1998	60	3	venezuela	rural	community	evaluate periportal fibrosis in schistosomiasis cases before and after specific. Treatment	cohort before-after	unspecified	mansoni	none	none	yes	150	sac	8	54	male female	23	niamey protocol scoring	praziquantel given to infected individuals	niamey	niamey	na	no	na	na	yes	niamey	yes	Toshiba (portable)	convex	3.5	3.5	unspecified	unspecified	unspecified	unspecified	unspecified	unspecified	unspecified	unspecified	unspecified	unspecified	na	na	na
Clinico-epidemiological study of human fascioliasis in an endemic focus in Dakahlia governorate, Egypt	Atef M., El Shazly; Mohammad, Soliman; Alaa, Gabr; Ahmad N., Naseeb; Ayman T.A., Morsy; Magdy A.S., Arafa; Tosson A., Morsy	2001	unspecified	unspecified	1	egypt	rural	community	determine prevalence of fascioliasis in an endemic focis and its reflection on the haematological picture, liver function tests and the clinical and abdominal ultrasonographic presentations of the fascioliasis infected patients	cross-sectional	random	mansoni	fascioliasis	none	yes	5112	sac adults	unspecified	unspecified	male female	238	unclear	unspecified	unclear	unclear	unspecified	no	na	na	no	na	yes	unspecified	linear sector	3.5	5	unspecified	unspecified	unspecified	unspecified	unspecified	unspecified	unspecified	unspecified	unspecified	unspecified	na	na	na
Clinico-epidemiological study of Schistosomiasis mansoni in Waja-Timuga, District of Alamata, northern Ethiopia.	Abebe N; Erko B; Medhin G; Berhe N	2014	2011	4	1	ethiopia	rural	community	determine the prevalence of s mansoni and periportal fibrosis in a region of northern ethiopia	cross-sectional	random	mansoni	none	none	yes	371	psac sac adults	unspecified	unspecified	male female	36	consolidation of image pattern score and pbwt score	praziquantel given to infected individuals, albendazole given to those infected by soil-transmitted helminths	niamey	niamey	na	yes	grade definitions	grades consolidated into 3 categories rather than the scoring system presented by the niamey protocol	no	na	yes	Hitachi EUB 405	convex	3.5	3.5	no	clinician	1	unspecified	yes	clinician	1	unspecified	yes	unspecified	na	na	na
Comparative clinical and ultrasound study of egg-negative and egg-positive individuals from Schistosoma mansoni low morbidity endemic areas, and hospitalized patients with hepatosplenic disease.	Magalh√£es TV; Gazzinelli G; Alvarez MC; Lima e Silva FC; Fraga LA; Silveira AM; Gazzinelli A; Bethony J; LoVerde P; Caldas IR; Correa-Oliveira R; Prata A	2005	unspecified	unspecified	2	brazil	rural	hospital community	assessing how ultrasound presentation lines up with severity of disease in periportal fibrosis	before-after	unspecified	mansoni	none	none	yes	232	sac adults	8	77	male female	28	periportal thickening seen at examination	oxaminiquine administered to schistosomiasis patients	homeida	homeida	na	yes	unspecified	a few modifications	no	na	yes	Hitachi EUB 200 portable Sonoline Versa Plus	unspecified	3.5	3.5	no	physician	2	unspecified	yes	physician	2	unspecified	yes	unspecified	na	na	na
Comparison between clinical and ultrasonographic findings in cases of periportal fibrosis in an endemic area for schistosomiasis mansoni in Brazil.	Prata A; Ruiz-Guevara R; Antunes CM; Marinho CC; Queiroz LC; Voieta I; Lambertucci JR	2010	2004	unspecified	1	brazil	rural	community	determine whether clinical alterations suggestive of liver and/or spleen involvement in schistosomiasis are confirmed by ultrasound and the association betweeen periportal fibrosis and other ultrasound findings and the agreement between organ sizes measured by clinical examination and by ultrasound	cross-sectional	unspecified	mansoni	none	palpation	yes	411	adults	unspecified	unspecified	male female	128	niamey protocol scoring	unspecified	niamey	niamey	na	no	na	na	no	na	yes	GE LOGIQ 100	convex	3.5	3.5	unspecified	unspecified	unspecified	unspecified	unspecified	unspecified	unspecified	unspecified	unspecified	unspecified	na	na	na
Contribution of Ultrasonography in the Diagnosis of Periportal Fibrosis Caused by Schistosomiasis.	Andrianah GEP; Rakotomena D; Rakotondrainibe A; Rajaonarison Ny Ony LHN; Ranoharison HD; Ratsimba HR; Rajaonera T; Ahmad A	2020	unspecified	unspecified	1	madagascar	urban	hospital	describe the hepatic alterations found by ultrasonography in schistosomiasis through 29 patients	cross-sectional	purposive	mansoni	none	none	yes	29	adults	22	65	male female	29	parietal thickening >3mm and affecting at least two branches of the portal vein, with small alteration of the main portal vein	unspecified	unnamed	unnamed	Grade 0: normal, Grade 1: low parietal thickness between 3 and 5 mm and affecting at least two branches of the portal vein, with small alteration of the main portal vein; Grade 2: 6–7 mm parietal thickening of at least two branches of the portal vein, essentially peripheral with little or no thickening of the portal vein wall but with mild constriction of the portal vein, gallbladder walls are th…	no	na	na	no	na	yes	Siemens	curve linear	2	10	unspecified	unspecified	unspecified	unspecified	unspecified	unspecified	unspecified	unspecified	unspecified	unspecified	na	na	na
Correlation between levels of liver fibrosis and liver fibrosis biochemical parameters of advanced schistosomiasis patients	Wu YM; Xu XF; Wu WL; Wu WX; Gao SX; Zhu WJ	2014	2011	8	1	china	unspecified	unspecified	explore the correlation between liver fibrosis stage and liver fibrosis biochemical parameters in advanced schistosomiasis patients	cross-sectional	purposive	japonicum	none	biopsy	no	48	adults	56	89	male female	48	unclear	unspecified	chinese_guidance	unclear	none given	no	na	na	no	not_collected	yes	Aloka ProSound SSD-3500	unspecified	unspecified	unspecified	unspecified	unspecified	unspecified	unspecified	unspecified	unspecified	unspecified	unspecified	unspecified	unspecified	na	na	na
Correlation between platelet count and both liver fibrosis and spleen diameter in patients with schistosomiasis mansoni.	Medeiros TB; Domingues AL; Luna CF; Lopes EP	2014	unspecified	8	1	brazil	urban	hospital	correlate platelet count with both periportal fibrosis pattern and spleen diameter as evaluated through ultrasound exam	cross-sectional	purposive	mansoni	none	platelet count	yes	238	adults	22	77	male female	238	image pattern c-f	unspecified	niamey	niamey	na	no	na	na	no	na	yes	Aloka SSD-500	convex	3.5	3.5	no	unspecified	1	unspecified	unspecified	unspecified	1	unspecified	unspecified	unspecified	na	na	na
Correlation between the degree of periportal thickening, portal blood flow and splenic volume	M.A., Shaker	1997	unspecified	unspecified	1	unspecified	unspecified	unspecified	correlate the extent of schistosomal hepatic fibrosis to different portal haemodynamic parameters	cross-sectional	purposive	mansoni	haematobium	biopsy	no	45	adults	unspecified	unspecified	male female	35	unclear	unspecified	strickland	unclear	na	no	na	na	no	na	no	na	na	na	na	unspecified	unspecified	unspecified	unspecified	unspecified	unspecified	unspecified	unspecified	unspecified	unspecified	na	na	na
Could we diagnose active schistosomiasis in children by abdominal sonography?	Abdel-Ghaffar, Y.; Raouf, A. A.; Hasanien, B.; Hussein, M. H.; Naiem, A.; El-Sherbini, A.	1996	unspecified	unspecified	1	egypt	rural	school	evaluate the efficacy of abdominal ultrasound to diagnose active schistosomiasis	cross-sectional	random	mansoni	none	none	yes	275	sac	6	15	male female	159	periportal tract thickness >3mm	unspecified	strickland	strickland	na	no	na	na	no	na	yes	Aloka SSD 630	unspecified	5	5	unspecified	unspecified	unspecified	unspecified	unspecified	unspecified	unspecified	unspecified	unspecified	unspecified	na	na	na
Curative effect of Ruangan pills in treatment of schistosomiasis liver fibrosis	Ge HJ; Bai DH; Xia XL; Xu ST; Luo FJ; Ren GH	2014	unspecified	12	5	china	urban	hospital	explore the efficacy, mechanism and safety of silibinin combined with ruangan pils in the treatment of schistosomiasis liver fibrosis	rct	purposive	japonicum	none	none	yes	200	unspecified	unspecified	unspecified	male female	200	above grade 1 in the cairo classification	silibinin admnistered to control group and silibinin combined with ruangan pills administered to treatment group	unnamed	cairo	na	no	na	na	no	not_collected	no	na	na	na	na	unspecified	unspecified	unspecified	unspecified	unspecified	unspecified	unspecified	unspecified	unspecified	unspecified	na	na	na
Cytokine production associated with periportal fibrosis during chronic schistosomiasis mansoni in humans.	Alves Oliveira LF; Moreno EC; Gazzinelli G; Martins-Filho OA; Silveira AM; Gazzinelli A; Malaquias LC; LoVerde P; Leite PM; Correa-Oliveira R	2006	unspecified	unspecified	1	brazil	rural	community	determine the immunological factors involved in the development of hepatosplenomegaly in schistosomiasis patients living in an area where s mansoni is endemic	cross-sectional	unspecified	mansoni	none	none	yes	91	adults	14	85	male female	44	periportal tract thickness >3mm	praziquantel given as necessary	strickland	strickland	na	yes	na	a few modifications	no	na	yes	Hitachi EUB 200	unspecified	unspecified	unspecified	no	physician	1	unspecified	yes	physician	1	unspecified	yes	unspecified	na	na	na
Cytokine profile associated with human chronic schistosomiasis mansoni.	Magalh√£es A; Miranda DG; Miranda RG; Ara√∫jo MI; Jesus AA; Silva A; Santana LB; Pearce E; Carvalho EM; Jesus AR	2004	unspecified	unspecified	2	brazil	rural	community	evaluate the cytokine profile in schistosomiasis patients developing hepatic fibrosis in pre-hepatosplenic and early hepatosplenic stages of the disease	cross-sectional	purposive	mansoni	none	none	yes	94	sac adults	5	55	male female	86	periportal tract thickness >3mm	oxaminiquine administered to all participants	strickland	strickland	na	no	na	na	no	na	no	na	na	na	na	no	unspecified	2	unspecified	yes	unspecified	2	unspecified	yes	yes	re-scanning participants	yes	no
Cytokine regulation of periportal fibrosis in humans infected with Schistosoma mansoni: IFN-gamma is associated with protection against fibrosis and TNF-alpha with aggravation of disease.	Henri S; Chevillard C; Mergani A; Paris P; Gaudart J; Camilla C; Dessein H; Montero F; Elwali NE; Saeed OK; Magzoub M; Dessein AJ	2002	unspecified	unspecified	1	sudan	rural	community	evaluate the cytokine response of s mansoni infected subjects with advanced liver disease to relate susceptibility to periportal fibrosis with an abnormal production of cytokines that regulate granuloma and fibrosis	cross-sectional	stratified	mansoni	none	none	yes	795	sac adults	unspecified	unspecified	male female	100	continuous and patchy thickening of portal vein branches and most second order branches appear as a long segment of fibrosis. Portal vein branch diameter is >5-6mm	praziquantel given to all	cairo	cairo	na	no	na	na	no	na	yes	Aloka SSD-500	convex	3.5	3.5	unspecified	unspecified	unspecified	unspecified	unspecified	unspecified	unspecified	unspecified	unspecified	unspecified	na	na	na
Cytokine secretion profile associated with periportal fibrosis in S. mansoni-infected Egyptian patients.	Talaat RM; El-Bassiouny AI; Osman AM; Yossif M; Charmy R; Al-Sherbiny MM	2007	unspecified	unspecified	1	egypt	peri-urban	hospital	identify the cytokine responses associated with ultrasound-detected periportal fibrosis in s mansoni infected patients	cross-sectional	convenience	mansoni	none	none	yes	62	unspecified	unspecified	unspecified	male female	51	periportal tract thickness >3mm	unspecified	strickland cairo	cairo	na	no	na	na	no	na	no	na	na	na	na	unspecified	unspecified	unspecified	unspecified	unspecified	unspecified	unspecified	unspecified	unspecified	unspecified	na	na	na
Detailed clinical and ultrasound examination of children and adolescents in a Schistosoma mansoni endemic area in Kenya: hepatosplenic disease in the absence of portal fibrosis.	Vennervald BJ; Kenty L; Butterworth AE; Kariuki CH; Kadzo H; Ireri E; Amaganga C; Kimani G; Mwatha J; Otedo A; Booth M; Ouma JH; Dunne DW	2004	1999	1	1	kenya	rural	community	test the hypothesis that clinically detectable hepatic schistosomiasis and and increased portal pressure can exist in the absence of ultrasound detctable periportal fibrosis	cross-sectional	purposive	mansoni	hepatitis b hepatitis c malaria	none	yes	96	sac adults	7	20	male female	0	image pattern c-f	praziquantel given to all and minor ailments treated	niamey	niamey	na	no	na	na	no	na	yes	Aloka SSD-500	curve linear	3.5	3.5	no	senior radiographer	2	unspecified	unspecified	senior radiographer	2	unspecified	unspecified	unspecified	na	na	na
Determination of serum levels of YKL-40 and hyaluronic acid in patients with hepatic fibrosis due to schistosomiasis japonica and appraisal of their clinical value.	Zheng M; Cai WM; Zhao JK; Zhu SM; Liu RH	2005	2002	1	1	china	rural	community	evaluate the serum levels of human cartilage glycoprotein 39 and hyaluronic acid in people infected with s japonicum and determine their clinical value	cross-sectional	random purposive	japonicum	none	none	yes	563	unspecified	unspecified	unspecified	unspecified	60	at least hyperechoic spots in liver texture	unspecified	chinese_guidance	chinese_guidance	grade 0: normal; (ii) grade 1: hyperechoic spots in the liver texture without clear bands; (iii) grade 2: echogenic dots showing a “fine fish-scale” pattern, multiple focal echodense areas <20mm in diameter; (iv) grade 3: echodense bands forming a contiguous network, multiple focal echodense areas >20 mm in diameter and masses of central fibrosis.	no	na	na	no	na	yes	Hitachi EUB 405	convex linear	3.5	3.5	no	physician	1	unspecified	unspecified	physician	1	unspecified	unspecified	unspecified	na	na	na
Determination of the thickness of the wall of portal vein trunk in patients of schistosomiasis japonica with hepatic fibrosis and its clinical significance	Yuan ZK; Guo ZQ; Yang YG	1994	unspecified	unspecified	1	china	unspecified	unspecified	comparing the ultrasound results and change in hyaluronate and hydroxyprolin level between schistosomiasis patients with hepatic fibrosis, without hepatic fibrosis, posthepatic cirrhosis and healthy controls	cross-sectional	purposive	japonicum	none	none	yes	117	unspecified	unspecified	unspecified	male female	82	unclear	unspecified	cairo managil	cairo managil	na	yes	population	used on adults and unclear if used on children	yes	not_collected	yes	Schimasonic SDL 32	linear	3.5	3.5	unspecified	unspecified	unspecified	unspecified	unspecified	unspecified	unspecified	unspecified	unspecified	unspecified	na	na	na
Diagnosis of coinfection by schistosomiasis and viral hepatitis B or C using H-1 NMR-based metabonomics	Gouveia, LR; Santos, JC; Silva, RD; Batista, AD; Domingues, ALC; Lopes, EPD; Silva, RO	2017	2012	44	1	brazil	urban	hospital	diagnose periportal fibrosis due to s mansoni in patients with chronic hbv or hcv infection through h-nmr based metabonomics models	cross-sectional	convenience	mansoni	hepatitis b hepatitis c	h-nmr metabonomics	yes	40	adults	21	82	male female	18	niamey protocol scoring	unspecified	niamey	niamey	na	yes	grade definitions	grades consolidated into 3 categories (mild, moderate and severe) rather than the scoring system presented by the niamey protocol	no	na	yes	Siemens Acuson X150	convex	3.5	3.5	no	unspecified	1	unspecified	unspecified	unspecified	1	unspecified	unspecified	unspecified	na	na	na
Diagnosis of pathologically confirmed Symmers' periportal fibrosis by ultrasonography: a prospective blinded study.	Homeida M; Abdel-Gadir AF; Cheever AW; Bennett JL; Arbab BM; Ibrahium SZ; Abdel-Salam IM; Dafalla AA; Nash TE	1988	unspecified	unspecified	1	sudan	urban	unspecified	compare diagnoses of periportal fibrosis by ultrasound examination and wedge biopsy	cross-sectional	convenience	mansoni	haematobium	biopsy	no	41	unspecified	unspecified	unspecified	male female	28	above grade 1 in homeida classification	unspecified	homeida	homeida	na	no	na	na	yes	longitudinal, transverse, right lateral, subcostal, and intercostal	yes	Hitachi	linear array	3.5	3.5	unspecified	unspecified	unspecified	unspecified	unspecified	unspecified	unspecified	unspecified	unspecified	unspecified	na	na	na
Diagnostic value of connective tissue metabolites in Schistosoma mansoni related liver disease.	Kardorff R; Mugashe C; Gabone RM; Mahlert C; Doehring E	1999	unspecified	unspecified	1	tanzania	rural	community	establish the diagnostic value of connective tissue metabolites to detect hepatosplenic involvement in s mansoni on the level of an endemic community with high prevalence and substantial intensity of infection	cross-sectional	random	mansoni	none	none	yes	206	adults	unspecified	unspecified	male female	199	above grade 1 in cairo classification or grade 2 in managil classification	unspecified	managil cairo	managil cairo	na	no	na	na	no	na	yes	Aloka SSD-500	curve array	3.5	3.5	no	paediatrician	1	unspecified	yes	paediatrician	1	unspecified	yes	unspecified	na	na	na
Duplex sonography study in schistosomiasis portal hypertension: Characterization of patients with and without a history of variceal bleeding	De Arruda S.M.B.; Barreto V.S.T.; Do Amaral F.J.	2008	1995	13	1	brazil	urban	hospital	identify variables in duplex ultrasound which could be helpful in predicting the risk of variceal hemorrhage in patients with schistosomiasis and portal hypertension	cross-sectional	convenience	mansoni	none	none	yes	24	adults	18	69	male female	24	grade 2 or above according to cairo classification	unspecified	cairo	cairo	na	no	na	na	no	na	yes	Aloka SSD-500	convex	3.5	3.5	unspecified	unspecified	unspecified	unspecified	unspecified	unspecified	unspecified	unspecified	unspecified	unspecified	na	na	na
Effect of antischistosomal chemotherapy on prevalence of Symmers' periportal fibrosis in Sudanese villages.	Homeida MA; Fenwick A; DeFalla AA; Suliman S; Kardaman MW; el Tom I; Nash T; Bennett JL	1988	1979	96	9	sudan	rural	community	assess the effect of a schistosomiasis control programme on the prevalence of symmers fibrosis	cross-sectional	census	mansoni	haematobium	none	yes	486	sac adults	10	65	male female	101	above grade 1 in homeida classification	praziquantel given to infected individuals	homeida	homeida	na	no	na	na	yes	longitudinal, transverse, right lateral, subcostal, and intercostal	no	na	na	na	na	unspecified	unspecified	unspecified	unspecified	unspecified	unspecified	unspecified	unspecified	unspecified	unspecified	na	na	na
Effect of Huangqi and Danshen combined with routine liver protection drugs on schistosomiasis liver fibrosis.	Xu BangHe; Xiong YanMin; Wang Qin; Cao XiaoHong; Zhu XiaoSong	2010	2006	12	2	china	unspecified	unspecified	explore the effect of huangqi and danshen combined with routine liver protection drugs on schistosomiasis liver fibrosis	rct	purposive	japonicum	none	none	yes	257	adults	16	71	male female	257	grade 1 to 3 in the cairo classification	praziquantel admnistered to control group and praziquantel combined with huangqi and danshen administered to treatment group	unamed	cairo	na	no	na	na	no	not_collected	no	na	na	na	na	unspecified	unspecified	unspecified	unspecified	unspecified	unspecified	unspecified	unspecified	unspecified	unspecified	na	na	na
Efficacy and tolerance of praziquantel in patients with Schistosoma mansoni infection and Symmers' fibrosis: a field study in the Sudan.	Homeida MM; el Tom IA; Sulaiman SM; Daffalla AA; Bennett JL	1988	unspecified	unspecified	1	sudan	rural	community	assess the efficacy and tolerance of praziquantel in the field among patients with and without symmers fibrosis	cross-sectional	random	mansoni	none	none	yes	297	sac adults	unspecified	unspecified	male female	59	at least 2 portal vein radicles with echogenic thickening	praziquantel given to all	unnamed	unnamed	grade 1, minimal echogenic thickening in of the walls in >2 portal vein radicles with little change in the diameter of the main portal vein; grade 2, mild echogenic thickening of walls of >2 portal vein radicles, mainly peripherally, with little or no thickening of the walls of the main portal vein, and thickening of the gall bladder wall; grade 3, moderate to severe periportal thickening of most…	no	na	na	no	na	yes	Sonoline 1300	linear	3.5	3.5	unspecified	unspecified	unspecified	unspecified	unspecified	unspecified	unspecified	unspecified	unspecified	unspecified	na	na	na
Epidemiological and morbidity assessment of Schistosoma japonicum infection in a migrant fisherman community, the Dongting Lake region, China.	Li YS; He YK; Zeng QR; McManus DP	2003	2001	unspecified	1	china	rural	community	assess the 2001 prevalence and subclinical morbidity among the fishermen and their families	cross-sectional	purposive	japonicum	none	none	yes	106	sac adults	unspecified	unspecified	male female	20	mean diameter of 3 peripheral branches of the portal system above a threshold	praziquantel given to infected individuals	cairo	unclear	na	no	na	na	yes	cairo	yes	Hitachi EUB 200 portable	unspecified	unspecified	unspecified	no	unspecified	1	unspecified	yes	unspecified	1	unspecified	yes	unspecified	na	na	na
Epidemiological evaluation of schistosomiasis in migrant fishermen in Dongting Lake region.	Zhou Jie; Huang CuiYun; He YongKang; Du YiQi; Yu XinLing; Wang YuanYuan; Li YueSheng	2010	2009	unspecified	1	china	rural	community	investigate the infection and disease status of migrant fisherman	cross-sectional	random	japonicum	none	none	yes	129	unspecified	unspecified	unspecified	male female	76	above grade 1 in the cairo classification	unspecified	unnamed	cairo	na	no	na	na	no	not_collected	yes	Esaote AU1000	unspecified	3.5	3.5	unspecified	unspecified	unspecified	unspecified	unspecified	unspecified	unspecified	unspecified	unspecified	unspecified	na	na	na
Epidemiological identification of Chinese individuals putatively susceptible or insusceptible to Schistosoma japonicum: a prelude to immunogenetic study of human resistance to Asian schistosomiasis.	Ross AG; Sleigh AC; Li YS; Williams GM; Li Y; Waine GJ; Tang GT; Forsyth SJ; McManus DP	1998	1995	9	2	china	rural	community	identify residents potentially susceptible or insusceptable to endemic schistosomiasis japonica	cross-sectional before-after	census	japonicum	none	none	yes	249	psac sac adults	4	81	male female	232	above grade 1 in the cairo classification	praziquantel given to all	cairo	cairo	na	no	na	na	no	na	yes	Toshiba Sonolayer-L SAL-33B	sector	3.5	3.5	no	sonographer	1	unspecified	yes	sonographer	1	unspecified	yes	unspecified	na	na	na
Esophageal-Varices In A Region Of The Sudan Endemic For Schistosoma-Mansoni	Saad, Ama; Homeida, M; Eltom, I; Nash, T; Bennett, Jl; Hassan, Ma	1991	unspecified	unspecified	1	sudan	rural	community	describe the prevalence of oesophageal varices in two villages in a region of sudan endemic for s mansoni detected by oesophagoscopy in patients with sonographic evidence of symmers fibrosis	cross-sectional	random	mansoni	none	none	yes	418	unspecified	unspecified	unspecified	male female	57	above grade 1 in homeida classification	unspecified	homeida	homeida	na	no	na	na	no	na	yes	portable	unspecified	3.5	3.5	unspecified	unspecified	unspecified	unspecified	unspecified	unspecified	unspecified	unspecified	unspecified	unspecified	na	na	na
Evaluation of hepatic fibrosis by elastography in patients with schistosomiasis mansoni.	Lima LMSTB; Lacet CMC; Parise ER	2020	2015	4	1	brazil	urban	hospital	evaluate the performance of transient elastography in the staging of schistosomal liver fibrosis, adopting sonographic grading as the gold standard	cross-sectional	purposive	mansoni	none	transient elastography	yes	117	adults	15	89	male female	73	image pattern c-f	unspecified	niamey	niamey	na	no	na	na	no	na	yes	Logiq P5	unspecified	unspecified	unspecified	no	unspecified	1	unspecified	unspecified	unspecified	1	unspecified	unspecified	unspecified	na	na	na
Evaluation of hepatic fibrosis in persons co-infected with Schistosoma mansoni and human immunodeficiency virus 1.	Mwinzi, P. N. M.; Karanja, D. M. S.; Kareko, I.; Magak, P. W.; Orago, A. S. S.; Colley, D. G.; Secor, W. E.	2004	unspecified	unspecified	1	kenya	unspecified	unspecified	determine whether HIV-1 coinfection alters the proportion of persons with schistosomiasis induced liver fibrosis or plasma levels of enzymes associated with hepatocellular damage	cross-sectional	unspecified	mansoni	hiv-1	none	yes	81	adults	unspecified	unspecified	male female	16	image pattern c-f	unspecified	niamey	niamey	na	no	na	na	no	na	yes	Aloka SSD-620	convex	3.5	3.5	unspecified	unspecified	unspecified	unspecified	unspecified	unspecified	unspecified	unspecified	unspecified	unspecified	na	na	na
Evaluation of schistosoma mansoni morbidity one year after praziquantel treatment in rhino cAMP and obongi in west nile, Uganda.	Odongo-Aginya EI; Lakwo TL; Doehring ME	2010	2005	unspecified	2	uganda	rural	community	evaluate the effect of treatment with praziquantel one year later and the reduction of the egg excretion, on the reversibility of s mansoni induced liver periportal fibrosis and to observe specific dynamic developments of s mansoni induced liver parenchyma alterations among the study participants	before-after	purposive	mansoni	none	none	yes	1562	sac adults	unspecified	unspecified	male female	1056	above grade 1 in managil classification	praziquantel given to infected individuals, other helminths treated accordingly, ailments that could not be treated in the study clinic were referred to other health facilities and arua hospital	cairo	managil	0 No echogenicity with smooth texture around the portal veins. This represents grade (0). 1 Echogenicity with smooth irregular texture around periportal veins and gall bladder neck. This represents grade (I) PF. 2 Broad echogenicity >10mm in the central and around periportal veins indicate grade (II) PF. 3 Involvement of complete liver characterized by echogenicities streaks not confined to perip…	no	na	na	yes	cairo	yes	Aloka SSD-500	convex	3.5	3.5	no	unspecified	unspecified	unspecified	yes	unspecified	unspecified	unspecified	yes	unspecified	na	na	na
Evaluation of schistosomiasis mansoni morbidity by hepatic and splenic elastography	Pereira, CLD; Santos, JC; Arruda, RM; Rodrigues, ML; Siqueira, ES; Lemos, RS; Batista, AD; Domingues, ALC; Lopes, EP	2021	2018	12	1	brazil	urban	hospital	evaluate schistosoma mansoni morbidity through hepatic and splenic pSWE	cross-sectional	purposive	mansoni	none	shear-wave elastography	yes	74	adults	unspecified	unspecified	male female	74	image pattern c-f	unspecified	niamey	niamey	na	no	na	na	no	na	yes	Siemens Acuson S2000	unspecified	3.5	5	no	clinician	1	unspecified	unspecified	clinician	1	unspecified	unspecified	unspecified	na	na	na
Evaluation of transient elastography in assessing liver fibrosis in patients with advanced schistosomiasis japonica.	Wu S; Tseng Y; Xu N; Yin X; Xie X; Zhang L; Wu W; Zhu W; Yao J; Wu Y	2018	2013	42	1	china	urban	hospital	assess the diagnostic performance of TE for evaluating fibrosis stages in biopsy-confirmed patients with advanced schistosomiasis japonica and compared the results with other noninvasive serum models.	cross-sectional	convenience	japonicum	none	transient elastography	no	106	adults	62	74	male female	unspecified	fish-scale or network pattern	unspecified	chinese_guidance	chinese_guidance	Grade 0, almost normal findings; Grade 1, some echogenic spots, bands, and/or nodules; Grade 2, fish-scale or network pattern with normal vessel; Grade 3, network pattern with wall thickness of portal vessel and thinning of intrahepatic vascular; Grade 4,	no	na	na	no	na	yes	Aloka ProSound SSD-3500	unspecified	unspecified	unspecified	unspecified	unspecified	unspecified	unspecified	unspecified	unspecified	unspecified	unspecified	unspecified	unspecified	na	na	na
Evaluation of ultrasonographic staging systems for the assessment of Schistosoma mansoni induced hepatic involvement	Thomas, AK; Dittrich, M; Kardorff, R; Talla, I; Mbaye, A; Sow, S; Niang, M; Yazdanpanah, Y; Stelma, FF; Gryseels, B; Doehring, E	1997	1993	1	1	senegal	rural	community	contribute to the evaluation of the cairo classification, to compare it with the managil classification and assess interobserver variability	cross-sectional	random	mansoni	none	none	yes	700	psac sac adults	unspecified	unspecified	male female	200	above grade 1 in cairo classification by at least one observer	praziquantel given to infected individuals, mebendazole and/or metronidazole given as needed, minor diseases were treated to local standards and severe disease was referred to local health centre	managil cairo	managil cairo	na	no	na	na	yes	cairo	yes	Aloka SSD-500 Picker CS 9100	convex	3.5	3.5	no	ultrasound instructor researcher	2	no	yes	ultrasound instructor researcher	2	no	yes	unspecified	na	na	na
Evidence for a long-term effect of a single dose of praziquantel on Schistosoma mansoni-induced hepatosplenic lesions in northern Uganda.	Frenzel K; Grigull L; Odongo-Aginya E; Ndugwa CM; Loroni-Lakwo T; Schweigmann U; Vester U; Spannbrucker N; Doehring E	1999	1991	30	3	uganda	rural	community	assess the effect of a single dose of praziquantel on s mansoni induced hepatosplenic lesions in uganda	before-after	convenience	mansoni	none	none	yes	1363	psac sac adults	2	76	male female	310	above grade 1 in managil classification	praziquantel given to infected individuals, other helminths treated accordingly, ailments that could not be treated in the study clinic were referred to other health facilities and arua hospital	managil cairo	managil	na	no	na	na	no	na	yes	Siemens sonoline 1300 Aloka SSd 550	linear sector convex	3.5	5	unspecified	unspecified	unspecified	unspecified	unspecified	unspecified	unspecified	unspecified	unspecified	unspecified	na	na	na
Factors controlling the effect of praziquantel on liver fibrosis in Schistosoma mansoni-infected patients.	Rahoud SA; Mergani A; Khamis AH; Saeed OK; Mohamed-Ali Q; Dessein AJ; Elwali NE	2010	1999	39	2	sudan	rural	community	evaluate factors controlling the regression of liver fibrosis in s mansoni infected subjects after praziquantel therapy	before-after	unspecified	mansoni	none	none	yes	999	psac sac adults	unspecified	unspecified	male female	177	above grade 1 in the cairo classification	praziquantel given to all	cairo	cairo	na	no	na	na	no	na	yes	Aloka SSD-500	convex	3.5	3.5	no	sonographer	1	unspecified	unspecified	sonographer	1	unspecified	unspecified	unspecified	na	na	na
Factors involved in Schistosoma mansoni infection in rural areas of northeast Brazil.	Coutinho EM; Abath FG; Barbosa CS; Domingues AL; Melo MC; Montenegro SM; Lucena MA; Romani SA; Souza WV; Coutinho AD	1997	1994	12	1	brazil	rural	community	explain the factors involved in s mansoni infection in brazil	cross-sectional	census	mansoni	none	none	yes	229	psac sac adults	unspecified	unspecified	male female	96	above grade 1 in the cairo classification	oxaminiquine administered to schistosomiasis patients and mebendazole/thiabendazole given to other helminth infections	cairo	cairo	na	no	na	na	no	na	yes	Aloka SSD-500	convex sector	3.5	3.5	no	unspecified	1	unspecified	unspecified	unspecified	1	unspecified	unspecified	unspecified	na	na	na
Five-year impact of repeated praziquantel treatment on subclinical morbidity due to Schistosoma japonicum in China.	Li YS; Sleigh AC; Li Y; Tanner M; Dessein A; Williams GM; McManus DP	2002	1996	60	3	china	rural	community	describe the five year impact of repeated chemotherapy on endemic s japonicum infection	cohort before-after	purposive	japonicum	none	none	yes	250	sac adults	9	65	male female	109	mean periportal thickening >5mm	praziquantel given to all	cairo	cairo	na	no	na	na	yes	cairo	yes	Toshiba Sonolayer-L SAL-33B	unspecified	unspecified	unspecified	no	unspecified	1	unspecified	yes	unspecified	1	unspecified	yes	unspecified	na	na	na
Foci of Schistosoma mansoni in Assiut province in middle Egypt.	Medhat A; Abdel-Aty MA; Nafeh M; Hammam H; Abdel-Samia A; Strickland GT	1993	unspecified	unspecified	1	egypt	rural	community	confirm local transmission of s mansoni in middle egypt	cross-sectional	purposive	mansoni	haematobium	none	yes	380	sac adults	unspecified	unspecified	male female	2	periportal tract thickness >3mm	unspecified	strickland	strickland	na	no	na	na	no	na	yes	Schimasonic SDL 32	linear phased	3.5	3.5	unspecified	unspecified	unspecified	unspecified	unspecified	unspecified	unspecified	unspecified	unspecified	unspecified	na	na	na
Gender-related cytokine patterns in sera of schistosomiasis patients with Symmers' fibrosis.	Silva-Teixeira DN; Contigli C; Lambertucci JR; Serufo JC; Rodrigues V Jr	2004	unspecified	unspecified	1	brazil	rural	community	determine gender-related cytokine patterns in schistosomiasis patients with periportal fibrosis	cross-sectional	unspecified	mansoni	none	none	yes	215	sac adults	unspecified	unspecified	male female	101	above grade 1 in the cairo classification	oxaminiquine administered to schistosomiasis patients	cairo	cairo	na	no	na	na	no	na	yes	Hitachi	linear array	3.5	3.5	unspecified	unspecified	unspecified	unspecified	unspecified	unspecified	unspecified	unspecified	unspecified	unspecified	na	na	na
Glycine-valine dimorphism at the 86th amino acid of HLA-DRB1 influenced the prognosis of postschistosomal hepatic fibrosis.	Hirayama K; Chen H; Kikuchi M; Yin T; Itoh M; Gu X; Zhang S; Yuan H	1998	1994	unspecified	1	china	rural	community	investigate the impact of the glycine-valine dimorphism at a specific site on the likelihood of chronic schistosomiasis japonica infection	cross-sectional	purposive	japonicum	none	none	yes	113	adults	unspecified	unspecified	male female	113	echo dense areas in the liver parenchyma	treatment had already been administered prior to the study	cairo	cairo	Grade 1: focal echodense areas scattered within the liver parenchyma with the absence of definite borders, grade 2: stronger light bands forming a fish-scale pattern with a few focal echodense arease >20mm in diameter, grade 3: echodense bands forming a contiguous network with multifocal echodense areas >20mm in diameter	no	na	na	no	na	yes	Aloka model 256	unspecified	unspecified	unspecified	unspecified	unspecified	unspecified	unspecified	unspecified	unspecified	unspecified	unspecified	unspecified	unspecified	na	na	na
Grading of hepatic schistosomiasis by the use of ultrasonography.	Abdel-Wahab MF; Esmat G; Farrag A; el-Boraey YA; Strickland GT	1992	unspecified	unspecified	1	egypt	urban	hospital	use ultrasonography to grade hepatosplenic schistosomiasis and correlate the results with other clinical and functional aspects of the syndrome	cross-sectional	purposive	mansoni	hepatitis b	none	yes	43	adults	unspecified	unspecified	male female	43	periportal tract thickness >3mm	unspecified	strickland	strickland	na	no	na	na	no	na	yes	ADR 400 S/L	unspecified	unspecified	unspecified	unspecified	unspecified	unspecified	unspecified	unspecified	unspecified	unspecified	unspecified	unspecified	unspecified	na	na	na
Grading of schistosomiasis patients' hepatic lesions by ultrasonography and analysis of portal vein and splenic vein haemodynamics.	Yi SongTao; Huang WeiHeng; Peng YiXin; Guo JinZhi	2007	unspecified	unspecified	1	china	urban	hospital	investigate the relationship between grading of schistosomiasis japonica hepatic lesions by b ultrasonography and portal vein and splenic vein haemodynamics	case-control	purposive	japonicum	none	none	yes	125	adults	18	75	male female	91	grade 1 to 3 in the cairo classification		cairo	cairo	na	yes	grade definitions	adds details on liver size and contour in grade 1 to 3, described as no prominent change in liver size and contour in grade 1, thicken or wavelike liver lining in grade 2, liver losing normal shape, uneven liver surface, shallow grooves partitioning liver surface into irregular zones of diameter 3 to 5 cm and uneven and serrated liver contour in grade 4	no	not_collected	yes	HP Image Point	unspecified	3.5	3.5	unspecified	unspecified	unspecified	unspecified	unspecified	unspecified	unspecified	unspecified	unspecified	unspecified	na	na	na
Hepatic fibrosis due to fascioliasis and/or schistosomiasis in Abis 1 village, Egypt.	Abou-Basha LM; Salem A; Osman M; el-Hefni S; Zaki A	2000	unspecified	unspecified	1	egypt	peri-urban	community	quantify the prevalence of fascioliasis alone or with schistosomiasis in abis 1 village and to clarify the importance of the connective tissue matrix marker pro-collagen iii peptide, used together with standard sonographic and histopathological examination as an indicator of active and/or established fibrosis	cross-sectional	purposive	mansoni	fascioliasis	biopsy	yes	43	sac adults	unspecified	unspecified	male female	unspecified	periportal tract thickness >3mm	unspecified	cairo	cairo	na	no	na	na	no	na	no	na	na	na	na	unspecified	unspecified	unspecified	unspecified	unspecified	unspecified	unspecified	unspecified	unspecified	unspecified	na	na	na
Hepatic ultrasonographic imaging and serum amino acid levels in cured schistosomiasis cases	Lin X; Chen G; Li J	1994	1989	unspecified	1	china	unspecified	unspecified	investigate the b ultrasonography image pattern and serum amino acid levels in schistosomiasis patients who has been cured for more than 5 to 15 years	case-control	purposive	japonicum	none	none	yes	15	adults	39	83	male female	15	grade 1 to 3	unspecified	none	unnamed	grade 1 described as increasing number, thickness and strength of echo spots, evenly distributed, no prominent change in portal vein wall and liver lining being rather smooth, grade 2 described as prominent increase in number, thickness and strength of echo spots, unevenly distributed, ring-shaped or branch-like light bands forming turtle back shaped images, living lining has coursened echo spots…	no	na	na	no	not_collected	yes	Aloka 210	unspecified	3.5	3.5	unspecified	unspecified	unspecified	unspecified	unspecified	unspecified	unspecified	unspecified	unspecified	unspecified	na	na	na
Hepatitis B vaccination in children infected with Schistosoma mansoni: correlation with ultrasonographic data.	Ghaffar YA; Kamel M; Abdel Wahab MF; Dorgham LS; Saleh MS; el Deeb AS	1990	unspecified	9	3	egypt	peri-urban	community	assess the correlation of the size of the spleen and liver and other ultrasonographic data and the degree of response to the hepatitis B vaccination	cross-sectional	purposive	mansoni	none	none	yes	80	sac	8	12	male	unspecified	unclear	unspecified	none	unclear	na	no	na	na	no	na	yes	Aloka DDS-280-LS	unspecified	na	na	unspecified	unspecified	unspecified	unspecified	unspecified	unspecified	unspecified	unspecified	unspecified	unspecified	na	na	na
Hepatitis c and cirrhotic liver disease in the Nile delta of Egypt: a community-based study.	Darwish MA; Faris R; Darwish N; Shouman A; Gadallah M; El-Sharkawy MS; Edelman R; Grumbach K; Rao MR; Clemens JD	2001	1995	12	1	egypt	peri-urban	community	link the prevalence of hepatitis c with cirrhosis in the nile delta	cross-sectional	systematic	mansoni	hepatitis c	none	yes	689	sac adults	10	unspecified	male female	89	portal venule wall thickening >4mm	unspecified	unnamed	unnamed	Grade 1 (least severe) was defined as PPF that was central in location only. Grade 2 was defined as PPF that reached to the hepatic surface. Grade 3 (most severe) was PPF that had the characteristics of Grade 2 but also was associated with surface irregularity.	no	na	na	no	na	yes	Aloka SSD-500	convex	3.5	3.5	no	sonographer	2	unspecified	yes	sonographer	2	unspecified	yes	yes	re-reading images	yes	no
Hepatosplenic alterations determined by ultrasonography in a population recently infected with Schistosoma mansoni in Richard-Toll, Senegal	Rouquet P; Verle P; Kongs A; Talla I; Niang M	1993	1990	8	2	senegal	rural	community	compare ultrasound findings in a community with proven s mansoni infection with findings from an uninfected population	cross-sectional	random	mansoni	none	none	yes	358	psac sac adults	1	unspecified	male female	119	hyperechoic bands >4mm in diameter	praziquantel given to infected individuals	cairo	cairo	na	no	na	na	yes	sagittal trans-aortic section of the liver, longitudinal section in the midclavicular line, oblique section of main portal vein, oblique subcostal section of the main portal vein, longitudinal section of the spleen	yes	Philips SDR 1550 XP	sector	3.5	3.5	no	unspecified	1	unspecified	unspecified	unspecified	unspecified	unspecified	unspecified	unspecified	na	na	na
Hepatosplenic morbidity due to Schistosoma mansoni in schoolchildren on Ukerewe Island, Tanzania.	El Scheich T; Hofer L; Kaatano G; Foya J; Odhiambo D; Igogote J; Lwambo N; Ekamp H; Karst K; H√§ussinger D; Richter J	2012	2007	unspecified	1	tanzania	rural	school	assess infection intensity and morbidity due to s mansoni in schoolchildren on ukerewe island	cross-sectional	random	mansoni	none	none	yes	354	sac	6	17	male female	19	image pattern c-f	unspecified	niamey	niamey	na	no	na	na	no	na	yes	Aloka SSD-500	curve array	3.5	5	no	unspecified	>1	unspecified	unspecified	unspecified	>1	unspecified	unspecified	unspecified	na	na	na
Hepatosplenic morbidity in schistosomiasis japonica: evaluation with Doppler sonography.	Kardorff R; Olveda RM; Acosta LP; Duebbelde UJ; Aligui GD; Alcorn NJ; Doehring E	1999	1997	unspecified	1	philippines	rural	community	demonstrate the applicability of doppler ultrasound within the setting of a field study under tropical conditions	cross-sectional	convenience	japonicum	none	none	yes	137	sac adults	unspecified	unspecified	male female	33	focal echogenic lesions	praziquantel given to all and other diseases were treated immediately or referred on to local healthcare providers	managil	managil	na	no	na	na	no	na	yes	SonoAce 7700 Trident	curved array	3	3	unspecified	unspecified	unspecified	unspecified	unspecified	unspecified	unspecified	unspecified	unspecified	unspecified	na	na	na
Hepatosplenic morbidity in two neighbouring communities in Uganda with high levels of Schistosoma mansoni infection but very different durations of residence	Booth, M; Vennervald, BJ; Kabatereine, NB; Kazibwe, F; Ouma, JH; Kariuki, CH; Muchiri, E; Kadzo, H; Ireri, E; Kimani, G; Mwatha, JK; Dunne, DW	2004	unspecified	unspecified	1	uganda	rural	community	observe the demographic distribution of periportal fibrosis and other markers of hepatic and splenic morbidity associated with long term exposure to s mansoni infection	cross-sectional	random	mansoni	none	none	yes	439	sac adults	6	50	male female	88	image pattern c-f	praziquantel given to all	niamey	niamey	na	no	na	na	no	na	yes	Aloka SSD-500	convex	3.5	3.5	no	technician	>1	unspecified	unspecified	technician	>1	unspecified	unspecified	unspecified	na	na	na
Hepatosplenic schistosomiasis in field-based studies: a combined clinical and sonographic definition	Lambertucci, JR; Cota, GF; Pinto-Silva, RA; Serufo, JC; Gerspacher-Lara, R; Drummond, SC; Antunes, CM; Nobre, V; Rayes, A	2001	unspecified	unspecified	1	brazil	rural	community	propose a combined clinical and sonographic classification of hepatosplenic schistosomiasis mansoni to be used in field-based studies	cross-sectional	unspecified	mansoni	none	none	yes	741	sac adults	5	93	male female	unspecified	three peripheral portal branches with thickened walls (>2mm)	unspecified	none	unclear	na	no	na	na	no	na	yes	Hitachi EUB 200	linear	3.5	3.5	no	sonographer	unspecified	unspecified	yes	sonographer	unspecified	unspecified	yes	unspecified	na	na	na
Hepatosplenic schistosomiasis: comparison of sonographic findings in Brazilian and Sudanese patients--correlation of sonographic findings with clinical symptoms.	Richter J; Zwingenberger K; Ali QM; Lima Wde M; Dacal AR; de Siqueira GV; Doehring-Schwerdtfeger E; Feldmeier H	1992	unspecified	unspecified	1	brazil, sudan	rural	hospital	analyse the sonographic features of hepatosplenic schistosomiasis and to assess whether a single grading system could be applied in different areas where the disease is endemic	cross-sectional	convenience	mansoni	none	none	yes	59	sac adults	10	77	male female	59	periportal hyperechoic bands and streaks	praziquantel given to all	unnamed	unnamed	in grade I PPF, hyperechoic bands accompanying the portal vein were detectable. They were most readily visualized in the area of the portal vein bifurcation and gallbladder neck. Only bands exceeding 4 mm in diameter on a single wall, visualized in at beast two section planes, were considered important. This distinction is arbitrary, but it was thought that it allowed for the best discrimination …	no	na	na	no	na	yes	Sonoline 1300 Imager 2380	linear	3	3.5	no	researcher senior radiologist	2	unspecified	yes	researcher senior radiologist	2	unspecified	yes	yes	other	no	no
High levels of IgG4 to Schistosoma mansoni egg antigens in individuals with periportal fibrosis.	Silveira AM; Bethony J; Gazzinelli A; Kloos H; Fraga LA; Alvares MC; Prata A; Guerra HL; Loverde PT; Correa-Oliveira R; Gazzinelli G	2002	1998	6	1	brazil	rural	community	attempt to correlate the development of hepatosplenic disease with aspects of the humoral response associated with susceptability to s mansoni infection	cross-sectional	unspecified	mansoni	none	none	yes	267	sac adults	unspecified	unspecified	male female	22	periportal tract thickness >3mm	oxaminiquine administered to schistosomiasis patients	homeida	cairo	na	no	na	na	no	na	yes	Hitachi EUB 200 portable	unspecified	na	na	no	physician	>1	unspecified	yes	physician	>1	unspecified	yes	unspecified	na	na	na
High Schistosoma mansoni disease burden in a rural district of western Zambia.	Mutengo MM; Mwansa JC; Mduluza T; Sianongo S; Chipeta J	2014	unspecified	unspecified	1	zambia	rural	community	determine the prevalence of s mansoni and associated morbidity in four rural communities of kaoma district in western zambia	cross-sectional	systematic	mansoni	none	none	yes	754	sac adults	7	50	male female	181	image pattern c-f	praziquantel given to infected individuals, mebendazole given to individuals infected by soil-transmitted helminths, malaria treatment was given to national standards as required	niamey	niamey	na	no	na	na	no	na	yes	Mindray DP-1100	convex	2.5	5	no	sonographer	1	unspecified	unspecified	sonographer	1	unspecified	unspecified	unspecified	na	na	na
HLA-DR-DQ alleles and HLA-DP alleles are independently associated with susceptibility to different stages of post-schistosomal hepatic fibrosis in the Chinese population.	Hirayama K; Chen H; Kikuchi M; Yin T; Gu X; Liu J; Zhang S; Yuan H	1999	unspecified	unspecified	1	china	rural	community	associate certain alleles to advanced liver disease	cross-sectional	purposive	japonicum	none	none	yes	230	adults	unspecified	unspecified	male female	186	focal echodense areas within the liver parenchyma	unspecified	cairo	cairo	Grade 0 means no fibrosis in the parenchyma of the liver. Grade I fibrosis is defined as focal echo-dense areas scattered within the liver parenchyma with the absence of definite borders. Grade II is defined by stronger but still light bands forming a fish-scale pattern with a few focal echo-dense areas of more than 20 mm in diameter. Grade III is defined by echo-dense bands forming a contiguous …	no	na	na	no	na	yes	Aloka model 256	unspecified	unspecified	unspecified	unspecified	unspecified	unspecified	unspecified	unspecified	unspecified	unspecified	unspecified	unspecified	unspecified	na	na	na
Hyaluronate levels and markers of oxidative stress in the serum of Sudanese subjects at risk of infection with Schistosoma mansoni.	Pascal M; Abdallahi OM; Elwali NE; Mergani A; Qurashi MA; Magzoub M; de Reggi M; Gharib B	2000	unspecified	unspecified	1	sudan	rural	community	evaluate the circulating markers of oxidative stress and liver fibrosis as non-surgical indicators of s mansoni associated disease	cross-sectional	unspecified	mansoni	none	none	yes	96	adults	18	50	male female	27	focal echogenic lesions	appropriate medical care given	managil	managil	na	no	na	na	no	na	no	na	na	na	na	unspecified	unspecified	unspecified	unspecified	unspecified	unspecified	unspecified	unspecified	unspecified	unspecified	na	na	na
IFN-gamma polymorphisms (IFN-gamma +2109 and IFN-gamma +3810) are associated with severe hepatic fibrosis in human hepatic schistosomiasis (Schistosoma mansoni).	Chevillard C; Moukoko CE; Elwali NE; Bream JH; Kouriba B; Argiro L; Rahoud S; Mergani A; Henri S; Gaudart J; Mohamed-Ali Q; Young HA; Dessein AJ	2003	unspecified	unspecified	1	sudan	rural	community	test whether polymorphisms in the ifn-gamma locus could alter susceptibility to ppf	cross-sectional	unspecified	mansoni	none	none	yes	105	unspecified	unspecified	unspecified	unspecified	93	small stretches of fibrosis around secondary portal branches and portal branch walls >4mm	unspecified	none	unnamed	grade 0 (F0) corresponds to normal liver with no thickening of the PPB wall and PPB diameters 2–3 mm. Grade I (FI) indicates a pattern of small stretches of fibrosis around secondary portal branches and PPB diameters 4 mm. FII still shows a patchy fibrosis, but a continuous fibrosis affects most secondorder portal branches. PPB appears as long segments of fibrosis; PPB diameter is 5–6 mm. FIII sh…	no	na	na	no	na	yes	Aloka SSD-500 portable	convex	3.5	3.5	unspecified	unspecified	unspecified	unspecified	unspecified	unspecified	unspecified	unspecified	unspecified	unspecified	na	na	na
IgG isotypes in schistosomiasis patients before and after praziquantel.	Nassr AKh; Hassan MM; Abdel Salam FM; Lashin AH; Shahin WA; Amin H	2002	2001	6	1	egypt	rural	community	detect and evaluate the level of circulating anti-SWAP igg1 and igg4 in the sera of patients suffering from intestinal schistosomiasis before and three months after treatment	before-after	stratified	mansoni	none	none	yes	50	adults	18	unspecified	male female	24	mean periportal thickening >3mm	praziquantel given to infected individuals	none	strickland	na	no	na	na	no	na	no	na	na	na	na	unspecified	unspecified	unspecified	unspecified	unspecified	unspecified	unspecified	unspecified	unspecified	unspecified	na	na	na
Imaging techniques and histology in the evaluation of liver fibrosis in hepatosplenic schistosomiasis mansoni in Brazil: a comparative study.	Voieta I; de Queiroz LC; Andrade LM; Silva LC; Fontes VF; Barbosa A Jr; Resende V; Petroianu A; Andrade Z; Antunes CM; Lambertucci JR	2010	2006	unspecified	1	brazil	urban	hospital	compare abdominal ultrasound and mri to liver histology in the diagnosis and evaluation of symmer fibrosis intensity in s mansoni	cross-sectional	unspecified	mansoni	none	mri biopsy	no	14	adults	20	57	male female	13	showing the characteristic features	praziquantel given to infected individuals	niamey	niamey	na	yes	grade definitions	grades consolidated into 3 categories (mild, moderate and severe) rather than the scoring system presented by the niamey protocol	no	na	yes	Aloka SSD 1700	convex	3.5	3.5	no	radiologist	1	yes	yes	radiologist	1	yes	yes	unspecified	na	na	na
Immunological indicators of morbidity in human schistosomiasis mansoni: role of vascular endothelial growth factor and anti-soluble egg antigen IgG4 in disease progression.	Tawfeek GM; Alafifi AM; Azmy MF	2003	unspecified	unspecified	1	egypt	urban	hospital	assess the level of circulating vegf and anti-sea igg4 in patients with different stages of s mansoni infection	cross-sectional	purposive	mansoni	none	none	yes	100	adults	unspecified	unspecified	male female	40	any periportal tract thickening	unspecified	strickland	strickland	na	yes	grade definitions	grade 2 defined as 5-10mm and grade 3 defined as >10mm	no	na	no	na	na	na	na	unspecified	unspecified	unspecified	unspecified	unspecified	unspecified	unspecified	unspecified	unspecified	unspecified	na	na	na
Immunomodulatory effect of R848 on cytokine production associated with Schistosoma mansoni infection.	Boghdadi G; Khalik DA; Wahab SA; Farghaly A	2013	unspecified	unspecified	1	egypt	urban	hospital	investigate the in vitro effects of r848 on the cytokine production profile of schistosoma egg soluble antigen stimulated peripheral blood mononuclear cells of patients infected with s mansoni with various degrees of fibrosis	cross-sectional	purposive	mansoni	none	none	yes	33	adults	16	65	male female	28	periportal tract thickness >3mm	unspecified	strickland	strickland	na	no	na	na	no	na	yes	Hitachi EUB 200 Aloka SSD 500	convex	3.5	3.5	unspecified	unspecified	unspecified	unspecified	unspecified	unspecified	unspecified	unspecified	unspecified	unspecified	na	na	na
Impact of old Schistosomiasis infection on the use of transient elastography (Fibroscan) for staging of fibrosis in chronic HCV patients.	Ramzy I; Elsharkawy A; Fouad R; Hafez HA; El Raziky M; El Akel W; El-Sayed M; Khattab H; Shehata M; Elsharkawy M; Radwan A; Esmat G	2017	unspecified	unspecified	1	egypt	urban	unspecified	evaluate the effectiveness of fibroscan for staging of hepatic fibrosis in chronic hcv infected patients with or without schistosomiasis	cross-sectional	purposive	mansoni	hepatitis c	fibroscan biopsy	no	352	adults	unspecified	unspecified	male female	108	periportal tract thickness >3mm	unspecified	strickland	strickland	na	no	na	na	no	na	no	na	na	na	na	unspecified	unspecified	unspecified	unspecified	unspecified	unspecified	unspecified	unspecified	unspecified	unspecified	na	na	na
Impaired lymphocyte profile in schistosomiasis patients with periportal fibrosis.	Cardoso LS; Barreto Ade S; Fernandes JS; Oliveira RR; de Souza Rda P; Carvalho EM; Araujo MI	2013	unspecified	unspecified	1	brazil	rural	community	evaluate the phenotype and degree of activation of T lymphocytes in patients with varying degrees of periportal fibrosis secondary to schistosomiasis	cross-sectional	unspecified	mansoni	none	none	yes	220	sac adults	12	10	male female	22	periportal tract thickness >3mm	unspecified	strickland	strickland	na	yes	grade definitions	grades ii and iii consolidated into one grade	no	na	yes	Siemens Quantum 2000 Siemens Elegra	convex	3.5	5	unspecified	unspecified	unspecified	unspecified	unspecified	unspecified	unspecified	unspecified	unspecified	unspecified	na	na	na
Increased Hepatic Arterial Blood Flow Measured by Hepatic Perfusion Index in Hepatosplenic Schistosomiasis: New Concepts for an Old Disease.	de Carvalho BT; Coutinho Domingues AL; de Almeida Lopes EP; Brand√£o SC	2016	unspecified	unspecified	1	brazil	urban	hospital	assess abnormal liver hemodynamics in hss using hepatic perfusion scintigraphy and to correlate these changes with clinical and sonographic variables	cross-sectional	convenience	mansoni	none	none	yes	19	adults	25	77	male female	19	image pattern c-f	unspecified	niamey	niamey	na	no	na	na	no	na	yes	Siemens Acuson X150	unspecified	3.5	3.5	unspecified	unspecified	unspecified	unspecified	unspecified	unspecified	unspecified	unspecified	unspecified	unspecified	na	na	na
Influence factors of Schistosoma japonicum infection among fishermen in eastern Dongting Lake Region	Yu XL; Zhou J; He YK; Huang MZ; Li YS	2013	2009	2	1	china	rural	community	investigate the rate and outcome of schistosoma japonicum infection and factors influencing infection rate among fishermen	cross-sectional	purposive	japonicum	none	none	yes	111	adults	unspecified	unspecified	male female	65	above grade 1 in the cairo classification	unspecified	unnamed	cairo	na	no	na	na	no	not_collected	yes	Esaote AU1000	unspecified	3.5	3.5	unspecified	unspecified	unspecified	unspecified	unspecified	unspecified	unspecified	unspecified	unspecified	unspecified	na	na	na
Influence of a TNF-alpha Polymorphism on the Severity of Schistosomiasis Periportal Fibrosis in the Northeast of Brazil	Silva P.C.V.; Gomes A.V.; De Britto L.R.P.B.; De Lima E.L.S.; Da Silva J.L.; Montenegro S.M.L.; Muniz M.T.C.; Domingues A.L.C.	2017	2012	15	1	brazil	rural	hospital	investigate whether genetic tnf-alpha polymorphism is associated with severity of ppf and assess the influence of polymorphism on serum tnf-alpha level in brazilian patients infected with s mansoni with different patterns of ppf	cross-sectional	purposive	mansoni	none	none	yes	256	adults	unspecified	unspecified	male female	unspecified	image pattern c-f	unspecified	niamey	niamey	na	no	na	na	no	na	yes	Siemens Acuson X150	unspecified	unspecified	unspecified	no	unspecified	1	unspecified	unspecified	unspecified	1	unspecified	unspecified	unspecified	na	na	na
Interobserver Variance In Ultrasonographical Assessment Of Schistosoma-Mansoni-Related Morbidity In Young Schoolchildren	Doehring Schwerdtfeger, E; Kaiser, C; Franke, D; Kardorff, R; Ali, Qm; Abdelrahim, Im	1992	unspecified	unspecified	1	sudan	rural	community	assess interobserver variance in the assessment of periportal fibrosis in s mansoni infection using ultrasound	cross-sectional	unspecified	mansoni	none	none	yes	49	sac	6	9	male female	26	above grade 1 in managil classification	unspecified	managil	managil	na	no	na	na	no	na	yes	Sonoline 1300	unspecified	unspecified	unspecified	no	sonographer	2	unspecified	yes	sonographer	2	unspecified	yes	unspecified	na	na	na
Intestinal schistosomiasis of Ijinga Island, north-western Tanzania: prevalence, intensity of infection, hepatosplenic morbidities and their associated factors.	Mueller A; Fuss A; Ziegler U; Kaatano GM; Mazigo HD	2019	2016	2	1	tanzania	rural	community	report on s mansoni prevalence, intensity of infection, related hepatosplenic morbidities and their associated factors	cross-sectional	census	mansoni	none	none	yes	931	psac sac adults	1	unspecified	male female	252	image pattern c-f	praziquantel given to infected individuals	niamey	niamey	na	no	na	na	no	na	no	na	na	na	na	no	sonographer	3	unspecified	unspecified	sonographer	3	unspecified	unspecified	yes	re-scanning participants	yes	no
Intrapulmonary Vascular Dilatation Evaluated by Tc-99m-MAA Scintigraphy and Its Association with Portal Hypertension in Schistosomiasis	de Queiros, ASS; Brandao, SCS; Domingues, ALC; Macedo, LG; Ourem, MS; Lopes, EPA	2014	2010	20	1	brazil	urban	hospital	evaluate the occurrence of ipvd by tc-maa scintigraphy and its association with clinical, laboratory, endoscopic and ultrasound parameters in patients with hss	cross-sectional	convenience	mansoni	none	none	yes	51	adults	unspecified	unspecified	male female	51	image pattern c-f	unspecified	niamey	niamey	na	no	na	na	no	na	yes	Siemens Acuson X150	convex	3.5	3.5	no	unspecified	1	unspecified	unspecified	unspecified	1	unspecified	unspecified	unspecified	na	na	na
Investigation and treatment of newly discovered advanced schistosomiasis cases in Hunan Province in 2011	Chen WZ; Xu HL; Liu ZC; Zhu JH	2013	2011	unspecified	1	china	urban	hospital	investigate the epidemiology, disease history and current status of newly confirmed advanced schistosomiasis patients	cross-sectional	purposive	japonicum	hepatitis a hepatitis b hepatitis c	none	yes	620	adults	24	87	male female	534	grade 1 to 3 in chinacdc manual	appropriate medical care given	chinese_guidance	chinese_guidance	chinacdc_manual	no	na	na	no	not_collected	no	na	na	na	na	unspecified	unspecified	unspecified	unspecified	unspecified	unspecified	unspecified	unspecified	unspecified	yes	unspecified	unspecified	no
Is ultrasonography useful for population studies on schistosomiasis mansoni? An evaluation based on a survey on a population from Kome Island, Tanzania.	Asztely MS; Eriksson B; Gabone RM; Nilsson L√Ö	2016	1992	unspecified	1	tanzania	rural	community	report the results of the quality control of the data obtained and discuss which structures are depicted at ultrasonography	cross-sectional	systematic	mansoni	none	none	yes	459	psac sac adults	unspecified	unspecified	male female	458	thickness of the vessel wall and surrounding echogenic tissue in the area of the porta hepatis >4mm	unspecified	managil	managil	na	no	na	na	no	na	yes	Toshiba SAL-32B	linear dynamic	5	5	no	biomedical scientist	2	yes	yes	biomedical scientist	2	yes	yes	yes	re-scanning participants re-reading images	yes	yes
Lack of ultrasonographic evidence for severe hepatosplenic morbidity in schistosomiasis mansoni in Mali.	Kardorff R; Traore M; Diarra A; Sacko M; Maiga M; Franke D; Vester U; Hansen U; Traore HA; Fongoro S; et al.	1994	1991	18	1	mali	rural	community	report on ultrasound screening for periportal fibrosis and other features of hss in rural communities on male	cross-sectional	census	mansoni	none	none	yes	1106	psac sac adults	2	80	male female	251	above grade 1 in managil classification	praziquantel given to all	managil	managil	na	no	na	na	no	na	yes	Aloka SSD-500	longitudinal sector	3.5	3.5	no	unspecified	>1	unspecified	yes	unspecified	>1	unspecified	yes	unspecified	na	na	na
Laparoscopic cholecystectomy in patients with bilharzial portal hypertension.	Isam SM; Ismail AA; Mohamed I; Suliman FS	2000	1993	60	1	sudan	urban	hospital	evaluate the results of laparoscopic cholecystectomy in patients with bilharzial portal hypertension	before-after	purposive	mansoni	none	none	yes	25	adults	25	55	male female	25	grade 1 or above in homeida classification	unspecified	homeida	homeida	na	no	na	na	no	na	no	na	na	na	na	unspecified	unspecified	unspecified	unspecified	unspecified	unspecified	unspecified	unspecified	unspecified	unspecified	na	na	na
Large scale evaluation of WHO's ultrasonographic staging system of schistosomal periportal fibrosis in Ethiopia.	Berhe N; Geitung JT; Medhin G; Gundersen SG	2006	2000	26	1	ethiopia	rural	community	evaluate the whos ultrasonographic diagnostic staging system of schistosomal periportal fibrosis and to assess intra/interobserver variation associated with its use	cross-sectional	random	mansoni	none	none	yes	2451	sac adults	unspecified	unspecified	male female	112	niamey protocol scoring	treatment was offered to all study subjects for schisto and for other helminth infections	niamey	niamey	na	no	na	na	yes	longitudinal, substernal transverse, subcostal transhepatic, right oblique, left intercostal oblique	yes	Hitachi EUB 405	convex	3.5	3.5	no	unspecified	2	unspecified	unspecified	unspecified	2	unspecified	unspecified	unspecified	na	na	na
Liver morbidity due to Schistosoma mekongi in Cambodia after seven rounds of mass drug administration.	Keang H; Odermatt P; Odermatt-Biays S; Cheam S; Degr√©mont A; Hatz C	2007	2002	2	1	cambodia	rural	community	measure the prevalence of liver morbidity attributable to s mekongi in the endemic area of sambo district following seven rounds of annual mda by compating it with signs symptoms and measures of pathology in the non endemic untreated area of chhlong district	cross-sectional	random	mekongi	none	none	yes	445	sac adults	14	69	male female	176	niamey protocol scoring	unspecified	niamey	niamey	na	yes	grade definitions	grades consolidated into 5 categories from niamey scoring	no	na	yes	Fukuda Denshi UF-4000 portable	convex	3.5	3.5	unspecified	unspecified	unspecified	unspecified	unspecified	unspecified	unspecified	unspecified	unspecified	unspecified	na	na	na
Liver sonography in an area endemic for schistosomiasis haematobium.	Eltoum IA; Saad AM; Ismail BM; Ali MM; Suliaman S; Bennett JL; Homeida MA	1993	unspecified	unspecified	1	sudan	rural	community	compare parasitologic and liver sonographic findings in an area hperendemic for s haematobium with one hyperendemic for s mansoni	cross-sectional	random	mansoni	haematobium	none	yes	642	sac adults	unspecified	unspecified	male female	49	above grade 1 in homeida classification	unspecified	homeida	homeida	na	no	na	na	no	na	no	na	na	na	na	no	clinician	1	unspecified	yes	clinician	1	unspecified	yes	unspecified	na	na	na
Liver stiffness is able to differentiate hepatosplenic Schistosomiasis mansoni from liver cirrhosis and spleen stiffness may be a predictor of variceal bleeding in hepatosplenic schistosomiasis.	Silva CF; Nardelli MJ; Barbosa FA; Galizzi HO; Cal TCMF; Ferrari TCA; Faria LC; Couto CA	2022	2019	24	1	brazil	urban	hospital	investigate liver and spleen stiffness measured by transient elastography in hss patients and compare them with those in subjects with liver cirrhosis die to non-alcoholic steatohepatitis and to investigate factors associated with liver and spleen stiffness in hss patients	cross-sectional	convenience	mansoni	none	transient elastography	yes	52	adults	unspecified	unspecified	male female	29	image pattern c-f	unspecified	niamey	niamey	na	no	na	na	no	na	no	na	na	na	na	no	unspecified	2	unspecified	unspecified	unspecified	2	unspecified	unspecified	unspecified	na	na	na
Liver ultrasound elastography for the evaluation of periportal fibrosis in schistosomiasis mansoni: A cross-sectional study.	Carvalho Santos J; D√≥ria Batista A; Maria Mola Vasconcelos C; Souza Lemos R; Rom√£o de Souza Junior V; Dessein A; Dessein H; Maria Lucena Montenegro S; Pessoa Almeida Lopes E; L√∫cia Coutinho Domingues A	2018	2016	24	1	brazil	urban	hospital	evaluate the performance of point shear wave elastography for predicting significant periportal fibrosis in schistosomatic patients and to determine its best cutoff point	cross-sectional	purposive	mansoni	none	shear-wave elastography	yes	358	adults	18	92	male female	358	image pattern c-f	unspecified	niamey	niamey	na	no	na	grouped d e f into significant fibrosis	no	na	yes	Siemens Acuson S2000	convex	1	6	no	unspecified	1	unspecified	unspecified	unspecified	1	unspecified	unspecified	unspecified	na	na	na
Liver ultrasound findings in a low prevalence area of S. japonicum in China: comparison with history, physical examination, parasitological and serological results.	Mott KE; Chen MG; Abdel-Wahab F; Burki A; Dixon H; Xu FN; Yu SH	1992	unspecified	unspecified	1	china	rural	community	demonstrate an approach to the assessment of ultrasound for identifying morbidity in a s japonicum endemic area of low prevalence	cross-sectional	unspecified	japonicum	hepatitis b	none	yes	661	psac sac adults	3	unspecified	male female	44	unclear	unspecified	unclear	unclear	none given	no	na	na	yes	midsternal line, midclavicular line and transverse through the largest diameter of the portal vein	yes	Siemens LX	linear	na	na	unspecified	unspecified	unspecified	unspecified	unspecified	unspecified	unspecified	unspecified	unspecified	yes	re-reading images	unspecified	no
Long-term efficacy of sodium tanshinone II A sulfonate in treatment of hepatic fibrosis induced by schistosomiasis japonica.	Xu Qian; Huang Hai	2016	2013	12	3	china	urban	hospital	investigate the long term efficacy of sodium tanshinone II a sulfonate for treatment of schistosomiasis liver fibrosis	before-after	purposive	japonicum	none	none	yes	57	adults	58	75	male female	57	grade 1 to 4	sodium tanshinone II A sulfonate given to all	chinese_guidance	unclear	none given	no	na	na	no	not_collected	no	na	na	na	na	unspecified	unspecified	unspecified	unspecified	unspecified	unspecified	unspecified	unspecified	unspecified	unspecified	na	na	na
Low IL-6, IL-10, and TNF-a and high IL-13 cytokine levels are associated with severe hepatic fibrosis in Schistosoma mansoni chronically exposed individuals.	Mutengo, M. M.; Mduluza, T.; Kelly, P.; Mwansa, J. C. L.; Kwenda, G.; Musonda, P.; Chipeta, J.	2018	unspecified	unspecified	1	zambia	rural	community	investigate the role of selected th cytokines in relation to hepatic fibrosis severity among individuals resident in a hyper-s mansoni endemic region of western zambia	cross-sectional	random	mansoni	none	none	yes	255	sac adults	unspecified	unspecified	male female	133	image pattern c-f	praziquantel given to infected individuals and those with associated severe disease were referred to the nearest health facility	niamey	niamey	na	yes	grade definitions	grades consolidated into 3 categories (mild, moderate and severe) rather than the scoring system presented by the niamey protocol	no	na	yes	Mindray DP-1100	convex	2.5	5	no	technician	2	yes	unspecified	technician	2	yes	unspecified	unspecified	na	na	na
Malondialdehyde; Lipid peroxidation plasma biomarker correlated with hepatic fibrosis in human Schistosoma mansoni infection.	Aziz IA; Yacoub M; Rashid L; Solieman A	2015	2011	24	1	egypt	urban	hospital	reveal possible involvement and association of lipid peroxidation byproducts in hepatic fibrosis pathophysiology, through blood plasma biomarkers in human schistosomiasis	cross-sectional	unspecified	mansoni	none	none	yes	80	adults	27	61	male female	36	small stretches of fibrosis around secondary portal branches and portal branch walls >4mm	unspecified	unnamed	unnamed	grade 0 (F0) corresponds to normal liver with no thickening of the PPB wall and PPB diameters 2–3 mm. Grade I (FI) indicates a pattern of small stretches of fibrosis around secondary portal branches and PPB diameters 4 mm. FII still shows a patchy fibrosi	no	na	na	no	na	no	na	na	na	na	unspecified	unspecified	unspecified	unspecified	unspecified	unspecified	unspecified	unspecified	unspecified	unspecified	na	na	na
Measuring morbidity in schistosomiasis mansoni: relationship between image pattern, portal vein diameter and portal branch thickness in large-scale surveys using new WHO coding guidelines for ultrasound in schistosomiasis.	King CH; Magak P; Salam EA; Ouma JH; Kariuki HC; Blanton RE	2003	1999	24	1	egypt, kenya	rural	community	validate and reconcile the qualitative and quantitative aspects of the niamey standard	cross-sectional	unspecified	mansoni	none	none	yes	3954	sac adults	unspecified	unspecified	male female	733	image pattern c-f	unspecified	niamey	niamey	na	no	na	na	yes	niamey	yes	Shimadzu SDU-350 A	convex	3.5	3.5	yes	physician ultrasound technician	unspecified	yes	yes	senior radiologist	1	unspecified	unspecified	yes	re-reading images	unspecified	yes
Morbidity associated with Schistosoma mansoni infection as determined by ultrasound: a study in Gezira, Sudan.	Homeida M; Ahmed S; Dafalla A; Suliman S; Eltom I; Nash T; Bennett JL	1988	unspecified	unspecified	1	sudan	rural	community	determine the prevalence and grade of symmers fibrosis using ultrasonography and compare to standard clinical criteria	cross-sectional	census	mansoni	none	none	yes	600	adults	unspecified	unspecified	male female	97	above grade 1 in homeida classification	unspecified	homeida	homeida	na	no	na	na	no	na	yes	Siemens 1300	linear array	3.5	3.5	no	sonographer	1	unspecified	yes	sonographer	1	unspecified	yes	unspecified	na	na	na
Morbidity associated with Schistosoma mansoni infection determined by ultrasound in an endemic area of Brazil, Caatinga do Moura.	De Jesus AR; Miranda DG; Miranda RG; Ara√∫jo I; Magalh√£es A; Bacellar M; Carvalho EM	2000	1995	48	3	brazil	rural	community	assess the morbidity of s mansoni infection in an endemic area	cross-sectional before-after	unspecified	mansoni	none	none	yes	164	sac adults	7	38	male female	156	periportal tract thickness >3mm	praziquantel given to all	strickland	strickland	na	no	na	na	no	na	yes	Siemens Quantum 2000 Siemens Elegra	convex	3.5	5	no	physician	2	unspecified	unspecified	physician	2	unspecified	unspecified	unspecified	na	na	na
Morbidity associated with schistosomiasis before and after treatment in young children in Rusinga Island, western Kenya.	Davis SM; Wiegand RE; Mulama F; Kareko EI; Harris R; Ochola E; Samuels AM; Rawago F; Mwinzi PM; Fox LM; Odiere MR; Won KY	2015	2012	8	2	kenya	rural	community	investigate the association of s mansoni infection in psac with the niamey liver pattern and organomegaly and other indicators of morbidity	cross-sectional before-after	convenience	mansoni	none	none	yes	201	psac	1	7	male female	unspecified	image pattern c-f	praziquantel given to infected individuals, albendazole given to those infected by soil-transmitted helminths, coartem dispersible given to thos with malaria	niamey	niamey	na	no	na	na	no	na	yes	Aloka SSD-900V portable	convex	3.5	3.5	yes	research sonographer	1	unspecified	unspecified	ultrasound radiologist	1	unspecified	unspecified	yes	re-reading images	unspecified	no
Morbidity due to Schistosoma mansoni among sugar-cane cutters in Zimbabwe.	Ndamba J; Makaza N; Kaondera KC; Munjoma M	1991	unspecified	unspecified	1	zimbabwe	rural	community	provide baseline information for further studies to determine the effect of schistosomiasis on the productivity of infected cutters	cross-sectional	purposive	mansoni	none	none	yes	315	adults	18	54	male	148	above grade 1 in homeida classification	treatment for malaria given	homeida	homeida	na	no	na	na	no	na	no	na	na	na	na	no	unspecified	1	unspecified	yes	unspecified	1	unspecified	yes	unspecified	na	na	na
Morbidity of schistosomiasis mansoni in rural Alexandria, Egypt.	Zaki A; Bassili A; Amin G; Aref T; Kandil M; Abou Basha LM	2003	1998	unspecified	1	egypt	rural	community	describe the current situation of schistosomal morbidity and identification of risk factors for severe schistosomal morbidity in abis village as a model for rural alexandria	cross-sectional	systematic	mansoni	none	none	yes	65	psac sac adults	unspecified	unspecified	male female	17	above grade 2 in cairo classification	unspecified	cairo	cairo	na	no	na	na	no	na	yes	Sonoline 1300	sector	3.75	3.75	no	doctor	2	unspecified	unspecified	doctor	2	unspecified	unspecified	unspecified	na	na	na
Morbidity of schistosomiasis mansoni in the highlands of Madagascar and comparison of current sonographical classification systems.	Hoffmann H; Esterre P; Ravaoalimalala VA; Ehrich JH; Doehring E	2001	1994	7	1	madagascar	rural	community	study the morbidity of schistosomiasis mansoni in the highlands of madagascar and investigate the effect of the measurement of 2 different branches of the portal vein on the resulting staging of morbidity using the cairo classification system	cross-sectional	census	mansoni	none	none	yes	561	sac adults	unspecified	unspecified	male female	131	above grade 1 in managil classification	praziquantel given to infected individuals, other diseases were treated to local standards or referred to the next health service	managil cairo	managil cairo	na	yes	other	na	no	na	yes	Aloka SSD-500 portable	convex	3.5	3.5	no	paediatrician	1	unspecified	unspecified	paediatrician	1	unspecified	unspecified	unspecified	na	na	na
Negative Association of Interleukin-33 Plasma Levels and Schistosomiasis Infection in a Site of Polyparasitism in Rural Cameroon.	Kamdem SD; Konhawa F; Kuemkon EM; Meyo Kamguia L; Tchanana GK; Nche F; Oumarou A; Hamza M; Ouratou Y; Tcheutchoua MN; Ghislain Essomba R; Ngogang MP; Kengne M; Netongo PM; Ondigui BE; Okomo Assoumou MC; Brombacher F; Nono JK	2019	2018	4	1	cameroon	rural	school	investigate the association between plasma levels of il-33, infection status and liver fibrosis profiles in schoolchildren with s mansoni infection alone or associated with malaria, hepatitis b or c	cross-sectional	unspecified	mansoni	hepatitis b hepatitis c malaria	none	yes	275	sac	6	16	male female	130	image pattern c-f	praziquantel given to all	niamey	niamey	na	no	na	na	no	na	yes	portable	convex	4	4	no	clinician	1	unspecified	yes	clinician	1	unspecified	yes	unspecified	na	na	na
New index for the diagnosis of liver fibrosis in Schistosomiasis mansoni.	Barreto AV; Alecrim VM; Medeiros TB; Domingues AL; Lopes EP; Martins JR; Nader HB; Diniz GT; Montenegro SM; Morais CN	2017	2009	13	1	brazil	urban	hospital	evaluate the accuracy of serum markers and construct a biological index to assess ppf in patients with s mansoni	cross-sectional	purposive	mansoni	none	none	yes	116	adults	18	65	male female	97	image pattern c-f	unspecified	niamey	niamey	na	no	na	na	no	na	yes	Siemens Acuson X150	convex	3.5	3.5	no	researcher	1	unspecified	unspecified	researcher	1	unspecified	unspecified	unspecified	na	na	na
Noninvasive predictors of esophageal varices in patients with hepatosplenic schistosomiasis mansoni.	Nardelli MJ; Veiga ZDST; Faria LC; Pereira GHS; da Silva CF; Barbosa FA; Fernandes FF; Perez RM; Villela-Nogueira CA; Couto CA	2022	unspecified	unspecified	1	brazil	urban	hospital	evaluate the performance of noninvasive methods that include transient elastography, abdominal us dopplerfluxometry and platelet count as variables for predicting esophagal varices in patients with s mansoni	cross-sectional	purposive	mansoni	none	none	yes	51	adults	unspecified	unspecified	male female	44	image pattern c-f	unspecified	niamey	niamey	na	no	na	na	no	na	no	na	na	na	na	no	unspecified	>1	yes	unspecified	unspecified	>1	yes	unspecified	unspecified	na	na	na
Nutritional status and serum cytokine profiles in children, adolescents, and young adults with Schistosoma japonicum-associated hepatic fibrosis, in Leyte, Philippines.	Coutinho HM; McGarvey ST; Acosta LP; Manalo DL; Langdon GC; Leenstra T; Kanzaria HK; Solomon J; Wu H; Olveda RM; Kurtis JD; Friedman JF	2005	2002	5	1	philippines	rural	community	evaluate nutritional status, hemoglobin (Hgb) levels, and hepatosplenomegaly in children, adolescents, and young adults with schistosomiasis-associated HF in Leyte, Philippines.	cross-sectional	purposive	japonicum	none	none	yes	646	sac adults	7	30	male female	57	above grade 1 in managil classification	treatment given to all infected individuals	managil	managil	na	yes	population	used on adults as well as children	no	na	yes	Hitachi EUB 200	unspecified	3.5	3.5	unspecified	unspecified	unspecified	unspecified	unspecified	unspecified	unspecified	unspecified	unspecified	unspecified	na	na	na
Occurrence of a community with high morbidity associated with Schistosoma mansoni infection regardless of low infection intensity in north-east Brazil.	Tanabe M; Gon√ßalves JF; Gon√ßalves FJ; Tateno S; Takeuchi T	1997	1989	6	1	brazil	rural	community	assess schisto morbidity by ultrasonography and biochemical serum analysis to establish the relationship between morbidity and infection intensity	cross-sectional	unspecified	mansoni	none	none	yes	331	psac sac adults	unspecified	unspecified	male female	155	above grade 1 in homeida classification	unspecified	homeida	homeida	na	no	na	na	yes	subcostal, intracostal and sagittal scans	yes	Toshiba Sonolayer-L SAL-33B	sector	3.5	3.5	no	sonographer	unspecified	unspecified	yes	sonographer	unspecified	unspecified	yes	unspecified	na	na	na
Organ involvement in hepato-intestinal schistosomiasis	El Shiekh Mohamed AR; Al Karawi MA; Yasawy MI	1994	1980	132	1	saudi arabia	urban	hospital	describe experience with endoscopic, radiological and pathological findings in several patients	cross-sectional	unspecified	mansoni	none	none	yes	167	unspecified	unspecified	unspecified	unspecified	48	periportal brightness	praziquantel given to all	none	unclear	periportal brightness and echoes	no	na	na	no	na	no	na	na	na	na	unspecified	unspecified	unspecified	unspecified	unspecified	unspecified	unspecified	unspecified	unspecified	unspecified	na	na	na
Organometric investigations of the spleen and liver by ultrasound in Schistosoma mansoni endemic and nonendemic villages in Senegal	Yazdanpanah, Y; Thomas, AK; Kardorff, R; Talla, I; Sow, S; Niang, M; Stelma, FF; Decam, C; Rogerie, F; Gryseels, B; Capron, A; Doehring, E	1997	1993	5	1	senegal	rural	community	evaluate the cairo classification by comparing with measurements in the control village	cross-sectional	random	mansoni	none	none	yes	438	psac sac adults	4	unspecified	male female	394	periportal tract thickness >3mm	praziquantel given to infected individuals, mebendazole given to those infected with intestinal worms, metronidazole given to those with amoeba cysts	cairo	cairo	na	no	na	na	no	na	yes	Philips SDR 1550 XP	sector	3	5	no	researcher	1	unspecified	unspecified	researcher	1	unspecified	unspecified	unspecified	na	na	na
Patients with severe schistosomiasis mansoni in Ituri Province, Democratic Republic of the Congo	Nigo M.M.; Odermatt P.; Nigo D.W.; Salieb-Beugelaar G.B.; Battegay M.; Hunziker P.R.	2021	2017	4	1	drc	rural	hospital	describe eight patients with severe complications due to S. mansoni infection in Ituri Province, Democratic Republic of Congo, and document the level of endemicity of schistosomiasis in the country	cross-sectional	purposive	mansoni	none	none	yes	164	sac adults	6	57	male female	103	image pattern c-f	praziquantel given to infected individuals	niamey	niamey	na	no	na	na	no	na	yes	U-Lite Sonoscanner Ultraportable HD Ultrasound Unit	unspecified	1	1	unspecified	unspecified	unspecified	unspecified	unspecified	unspecified	unspecified	unspecified	unspecified	unspecified	na	na	na
Patients with severe schistosomiasis mekongi morbidity demonstrating ongoing transmission in Southern Lao People's Democratic Republic.	Ayé P; Phongluxa K; Vonghachack Y; Sayasone S; Oroth R; Odermatt P	2020	2007	48	4	laos	rural	community	report on eight patients with severe morbidity due to s mekongi infection	cohort	purposive	mekongi	none	none	yes	8	sac adults	6	66	male female	8	image pattern b-f	treatment given according to the schedule of the travel clinic at the swiss tph	niamey	niamey	na	no	na	na	no	na	yes	Aloka SSD-900	convex	3.5	3.5	unspecified	unspecified	unspecified	unspecified	unspecified	unspecified	unspecified	unspecified	unspecified	unspecified	na	na	na
Periportal fibrosis, liver and spleen sizes among S. mansoni mono or co-infected individuals with human immunodeficiency virus-1 in fishing villages along Lake Victoria shores, North-Western, Tanzania.	Mazigo HD; Dunne DW; Morona D; Lutufyo TE; Kinung'hi SM; Kaatano G; Nuwaha F	2015	2012	4	1	tanzania	rural	community	examined the prevalence and intensities of S. mansoni infection and the related morbidities using ultrasonography in HIV-1 infected and un-infected population (aged 21–55 years) to define the type of morbidities and evaluate the role of various known demographic and parasitological factors in development of these S. mansoni morbidities and their association with left liver lobe and spleen sizes, …	cross-sectional	unspecified	mansoni	hiv-1	none	yes	1671	adults	21	55	male female	247	image pattern c-f	praziquantel given to infected individuals and all hiv-1 infected individuals were referred to the care and treatment clinic	niamey	niamey	na	yes	grade definitions	classification of B grades as normal	no	na	yes	Aloka portable	unspecified	unspecified	unspecified	no	radiographer	2	unspecified	yes	radiographer	2	unspecified	yes	unspecified	na	na	na
Persistent Colonic Schistosomiasis among Symptomatic Rural Inhabitants in the Egyptian Nile Delta.	Ahmed MH; Emara MH; Elfert AA; El-Saka AM; Abd-Elsalam S; Yousef M	2021	2018	18	1	egypt	rural	community	investigate the prevalence and characteristics of colonic schistosomiasis among symptomatic adult rural inhabitants of the middle northern region of the egyptian nile delta	cross-sectional	purposive	mansoni	none	none	yes	193	adults	22	68	male female	18	periportal tract thickness >3mm	two doses of praziquantel given to all infected individuals 3 weeks apart	strickland	strickland	na	no	na	na	no	na	no	na	na	na	na	unspecified	unspecified	unspecified	unspecified	unspecified	unspecified	unspecified	unspecified	unspecified	unspecified	na	na	na
Predictors of upper gastrointestinal bleeding in patients with schistosomal periportal fibrosis.	Eltoum IA; Taha TE; Saad AM; Suliman SM; Bennett JL; Nash TE; Homeida MM	1994	1985	36	1	sudan	urban	hospital community	identify clinical ultrasonographic and endoscopic predictors of bleeding in subjects with ppf demonstrated by ultrasonography	cross-sectional	purposive random	mansoni	none	none	yes	1113	adults	unspecified	unspecified	male female	94	above grade 1 in homeida classification	unspecified	homeida	homeida	na	no	na	na	no	na	yes	Siemens 1300	linear array	3.5	3.5	no	researcher	1	unspecified	unspecified	researcher	1	unspecified	unspecified	unspecified	na	na	na
Prevalence and familial aggregation of schistosomal liver morbidity in Kenya: evaluation by new ultrasound criteria.	Kariuki HC; Mbugua G; Magak P; Bailey JA; Muchiri EM; Thiongo FW; King CH; Butterworth AE; Ouma JH; Blanton RE	2001	1998	4	1	kenya	rural	community	assess the relationship of infection intensity, prevalence and familial aggregation to the development of fibrosis	cross-sectional	convenience	mansoni	none	none	yes	2115	sac adults	12	unspecified	male female	52	image pattern c-f	praziquantel given to infected individuals	niamey	niamey	na	no	na	na	no	na	yes	Shimadzu SDU-350 A	convex	3.5	3.5	yes	unspecified	unspecified	unspecified	unspecified	radiologist	unspecified	unspecified	unspecified	yes	re-reading images	unspecified	no
Prevalence and morbidity of schistosomiasis among rural fishermen at two Egyptian villages (Gharbia Governorate).	el-Hawey AM; Abdel-Rahman AH; Agina AA; Amer MM; Hashem YA; Gomaa AA; Abou el-Dahab MO; Tolba MA	1995	unspecified	unspecified	1	egypt	rural	community	study the prevalence and morbidity rates of schistosomiasis among fishermen and compare them with farmers in two egyptian villages from gharbia governorate	cross-sectional	purposive	mansoni	none	none	yes	420	adults	15	65	male	120	periportal tract thickness >3mm	unspecified	none	strickland	na	no	na	na	no	na	no	na	na	na	na	unspecified	unspecified	unspecified	unspecified	unspecified	unspecified	unspecified	unspecified	unspecified	unspecified	na	na	na
Prevalence of gastric varices and portal hypertensive gastropathy in patients with Symmers periportal fibrosis.	Mudawi H; Ali Y; El Tahir M	2008	2003	15	1	sudan	urban	hospital	determine the prevalence of gastric varices and portal hypertensive gastropathy in patients with portal hypertension secondary to symmers periportal fibrosis	cross-sectional	purposive	mansoni	none	none	yes	143	adults	15	75	male female	143	features of ppf on abdominal ultrasonography	unspecified	homeida strickland	unclear	none given	no	na	na	no	na	no	na	na	na	na	unspecified	unspecified	unspecified	unspecified	unspecified	unspecified	unspecified	unspecified	unspecified	unspecified	na	na	na
Prevalence of schistomasiasis lesions detected by ultrasonography in children in Molodo, Mali.	Kéita AD; Sangho H; Sacko M; Diarra Z; Simaga SY; Traore I	2005	2001	1	1	mali	rural	school	determine the prevalence of intestinal and urinary tract schistosomiasis in sac and describe ultrasonographic lesions secondary to s haematobium and s mansoni	cross-sectional	random	mansoni	none	none	yes	350	sac	unspecified	unspecified	male female	2	image pattern c-f	praziquantel given to all	niamey	niamey	na	yes	grade definitions	only included up to D grades from niamey protocol	no	na	yes	Aloka SSD-500	unspecified	3.5	5	no	unspecified	1	unspecified	unspecified	unspecified	1	unspecified	unspecified	unspecified	na	na	na
Profiling lifetime episodes of upper gastrointestinal bleeding among patients from rural Sub-Saharan Africa where schistosoma mansoni is endemic	Opio, CK; Kazibwe, F; Ocama, P; Rejani, L; Belousova, EN; Ajal, P	2016	2014	2	1	uganda	rural	hospital	determine the clinical, laboratory and ultrasound findings associated with increased probability of experiencing two or more episodes of ugib	cross-sectional	systematic	mansoni	none	none	yes	107	adults	25	71	male female	unspecified	unclear	unspecified	niamey	niamey	na	no	na	na	no	na	yes	Sonostar model SS8 portable	convex	3.5	3.5	no	sonographer	1	yes	unspecified	sonographer	1	unspecified	unspecified	unspecified	na	na	na
Pulmonary hypertension in schistosomiasis mansoni.	Barbosa MM; Lamounier JA; Oliveira EC; Souza MV; Marques DS; Silva AA; Lambertucci JR	1996	unspecified	unspecified	1	brazil	rural	community	establish the prevalence of cardiopulmonary involvement in a schistosomiasis endemic area in brazil	cross-sectional	unspecified	mansoni	none	none	yes	246	sac adults	unspecified	unspecified	male female	36	unclear	unspecified	none	unclear	characteristic ppf (not described)	no	na	na	no	na	no	na	na	na	na	unspecified	unspecified	unspecified	unspecified	unspecified	unspecified	unspecified	unspecified	unspecified	unspecified	na	na	na
Reduced serum concentrations of retinol and alpha-tocopherol and high concentrations of hydroperoxides are associated with community levels of S. mansoni infection and schistosomal periportal fibrosis in Ethiopian school children.	Berhe N; Halvorsen BL; Gundersen TE; Myrvang B; Gundersen SG; Blomhoff R	2007	2003	12	1	ethiopia	rural	community	elucidate on the role of micronutrients as possible determinants of mobidity in school children	cross-sectional	random	mansoni	none	none	yes	421	sac	unspecified	unspecified	male female	13	image pattern c-f	praziquantel given to infected individuals, albendazole given as appropriate	niamey	niamey	na	no	na	na	yes	niamey	yes	Hitachi EUB 405	convex	3.5	3.5	unspecified	unspecified	unspecified	unspecified	unspecified	unspecified	unspecified	unspecified	unspecified	unspecified	na	na	na
Relationship between circulating antigen level and morbidity in Schistosoma mansoni-infected children evaluated by ultrasonography.	Hassan MM; Hegab MH; Soliman SZ; Gaber OA; Shalaby MM; Kamel FM	1999	unspecified	unspecified	1	egypt	rural	community	relate circulating antigen level and morbidity of schisto evaluated by ultrasound	cross-sectional	random	mansoni	none	none	yes	118	sac	8	16	male female	90	periportal tract thickness >3mm	unspecified	strickland	strickland	na	yes	grade definitions	grade 2 defined as 5-10mm and grade 3 defined as >10mm	no	na	no	na	na	na	na	unspecified	unspecified	unspecified	unspecified	unspecified	unspecified	unspecified	unspecified	unspecified	unspecified	na	na	na
Relationship between splenomegaly and hematologic findings in patients with hepatosplenic schistosomiasis.	Leite LA; Domingues AL; Lopes EP; Ferreira Rde C; Pimenta Ade A Filho; da Fonseca CS; Dos Santos BS; Lima VL	2013	2010	36	1	brazil	urban	hospital	analyse the hemostatic and hematologic findings of patients with schistosomiasis and correlate these to the size of the spleen	cross-sectional	purposive	mansoni	none	none	yes	85	adults	unspecified	unspecified	male female	55	image pattern c-f	unspecified	niamey cairo	niamey	na	no	na	na	no	na	yes	Siemens Acuson X150	unspecified	3.5	3.5	unspecified	unspecified	unspecified	unspecified	unspecified	unspecified	unspecified	unspecified	unspecified	unspecified	na	na	na
Renal function and morphology in Sudanese patients with advanced hepatosplenic schistosomiasis and portal hypertension.	Kaiser C; Doehring-Schwerdtfeger E; Abdel-Rahim IM; Daubner G; Vester U; Homeida MM; al-Hamour O; Schmidt E; Mihatsch MJ; Ehrich JH	1989	unspecified	unspecified	1	sudan	rural	hospital	investigate severe schistosomal hepatosplenic disease	cross-sectional	purposive	mansoni	none	biopsy	yes	58	adults	15	60	male female	18	hyperechoic, brilliant periportal bands, blunting of the caudal liver edge, shrinkage of the liver, increased portal vein diameter and thickening of the gallbladder wall	splenectomy hassab operation	homeida	homeida	hyperechoic, brilliant periportal bands, blunting of the caudal liver edge, shrinkage of the liver, increased portal vein diameter and thickening of the gallbladder wall	yes	grade definitions	only used features from homeida classification	no	na	yes	Sonoline 1300 portable	linear array sector	unspecified	unspecified	unspecified	unspecified	unspecified	unspecified	unspecified	unspecified	unspecified	unspecified	unspecified	unspecified	na	na	na
Reproducibility of ultrasonography in the assessment of periportal fibrosis according to Niamey criteria in patients with schistosomiasis mansoni	Santos DT; Sales DM; de Souza Leao AR; Santos JEM; de Aguiar LAK; Brant PE; Shigueoka DC; Neto RC; D'Ippolito G	2007	2005	13	1	brazil	urban	hospital	evaluate the valuating the intra- and interobserver agreement in the qualitative sonographic classification for grading periportal fibrosis adopted in the Niamey meeting.	cross-sectional	purposive	mansoni	none	none	yes	30	adults	23	59	male female	30	image pattern c-f	unspecified	niamey	niamey	na	no	na	na	yes	three longitudinal (left parasternal, right middle-clavicular, and right anterior axillary views), transverse substernal, transhepatic subcostal, right oblique and right oblique intercostal views	yes	Philips Envisor	convex	unspecified	unspecified	no	radiologist	2	yes	unspecified	radiologist	2	yes	unspecified	unspecified	na	na	na
Results of sclerotherapy for bleeding esophageal varices in patients with schistosomal liver disease. A retrospective study.	Maurizio R; Eugenio C; Roberto PR	2000	1995	12	1	uganda	rural	hospital	evaluate results of injection sclerotherapy in patients with liver schistosomiasis inducing bleeding esophageal varices and to review ultrasonographic feature of the liver disease as well as endoscopic characteristics of the esophageal disease in order to assess any interrelationship between them	before-after	purposive	mansoni	none	none	yes	34	adults	17	64	male female	34	above grade 1 in the cairo classification	praziquantel given to all and health education given	cairo	cairo	na	no	na	na	no	na	no	na	na	na	na	no	unspecified	1	unspecified	yes	unspecified	1	unspecified	yes	unspecified	na	na	na
Reversibility of schistosomal periportal thickening/fibrosis after praziquantel therapy: a twenty-six month follow-up study in Ethiopia.	Berhe N; Myrvang B; Gundersen SG	2008	2001	51	2	ethiopia	rural	community	assess the outcome determinants of treatment and to quantify the extent of ppf reversal using the latest diagnostic staging system of the who	cross-sectional	convenience	mansoni	hepatitis c	none	yes	199	adults	unspecified	unspecified	male female	199	image pattern c-f	praziquantel given to all and follow up praziquantel given to infected individuals, albendazole given to infected individuals with soil transmitted helminths	niamey	niamey	na	no	na	not clear whether using scoring system or image patterns alone	no	na	yes	Hitachi EUB 405 portable	convex	3.5	3.5	unspecified	unspecified	unspecified	unspecified	unspecified	unspecified	unspecified	unspecified	unspecified	unspecified	na	na	na
Schistosoma mansoni associated mortaiity in Gezira: Determined by clinical and ultrasound examination	Osman K., Saeed; Alain J., Dessein; Nasruddin, El Wali; Ahmed A., Adeel; Mubarak, Mayzoub; Kamal A., El Samani; Yousif M., Youssif; Mohamed A., Qurashi	2006	1994	unspecified	1	sudan	rural	community	assess morbidity due to s mansoni via ultrasound in an endemic population	cross-sectional	random	mansoni	none	none	yes	406	psac sac adults	2	95	male female	266	small stretches of fibrosis around secondary portal branches and portal branch walls >4mm	unspecified	homeida cairo	unnamed	grade 0 (F0) corresponds to normal liver with no thickening of the PPB wall and PPB diameters 2–3 mm. Grade I (FI) indicates a pattern of small stretches of fibrosis around secondary portal branches and PPB diameters 4 mm. FII still shows a patchy fibrosi	no	na	na	no	na	yes	Aloka SSD SOO ECHO	convex	3.5	3.5	unspecified	unspecified	unspecified	unspecified	unspecified	unspecified	unspecified	unspecified	unspecified	unspecified	na	na	na
Schistosoma mansoni Infection and Its Related Morbidity among Adults Living in Selected Villages of Mara Region, North-Western Tanzania: A Cross-Sectional Exploratory Study.	Mazigo HD; Nuwaha F; Dunne DW; Kaatano GM; Angelo T; Kepha S; Kinung'hi SM	2017	2013	1	1	tanzania	rural	community	determine prevalence of s mansoni infection and its related morbidities among adults	cross-sectional	random	mansoni	none	none	yes	412	adults	18	89	male female	84	image pattern c-f	praziquantel given to all and albendazole given to all	niamey	niamey	na	no	na	na	no	na	yes	Aloka SSD-500 portable	curved	3.5	3.5	no	doctor	1	yes	unspecified	doctor	1	yes	unspecified	unspecified	na	na	na
Schistosoma mansoni infection in a recently exposed community in Senegal: lack of correlation between liver morphology in ultrasound and connective tissue metabolites in serum.	Burchard GD; Guiss√©-Sow F; Diop M; Ly A; Lanuit R; Gryseels B; Gressner AM	1998	1996	1	1	senegal	rural	community	compare ultrasound in the detection of early hepatic fibrosis in schistosomiasis with different serum markers for hepatic fibrosis	cross-sectional	unspecified	mansoni	none	none	yes	470	sac adults	4	unspecified	male female	324	above grade 1 in cairo classification or grade 1 in managil classification	praziquantel given to infected individuals and mebendazole given to those with intestinal nematodes	managil cairo	managil cairo	na	no	na	na	yes	cairo	yes	Shimadzu SDU-350	convex	3.5	3.75	no	unspecified	2	unspecified	unspecified	unspecified	2	unspecified	unspecified	unspecified	na	na	na
Schistosoma mansoni morbidity among adults in two villages along Lake Victoria shores in Mwanza District, Tanzania.	Malenganisho WL; Magnussen P; Friis H; Siza J; Kaatano G; Temu M; Vennervald BJ	2008	2001	5	1	tanzania	rural	community	evaluate the ultrasonographic features in individuals living in schistosomiasis endemic areas	cross-sectional	unspecified	mansoni	cirrhosis	none	yes	1447	sac adults	14	87	male female	477	image pattern c-f	praziquantel given to infected individuals and those found with oter infections were also treated accordingly or referred to the nearest health facility	niamey	niamey	na	no	na	na	yes	subcostal transhepatic and substernal transverse views	yes	Aloka SSD-500 portable	convex	3.5	3.5	no	physician researcher	2	yes	yes	physician researcher	2	yes	yes	unspecified	na	na	na
Schistosoma mansoni-Associated Morbidity among Preschool-Aged Children along the Shores of Lake Victoria in Uganda.	Nalugwa A; Nuwaha F; Tukahebwa EM; Olsen A	2017	2013	10	1	uganda	rural	community	assess whether preschool age children develop severe s mansoni-related morbidity	cross-sectional	random	mansoni	hookworm	none	yes	916	psac	1	5	male female	6	image pattern c-f	praziquantel given to infected individuals	niamey	niamey	na	no	na	na	no	na	yes	Aloka SSD-500 portable	convex	3.5	3.5	no	sonographer	1	unspecified	unspecified	sonographer	1	unspecified	unspecified	unspecified	na	na	na
Schistosoma mansoni-Related Hepatosplenic Morbidity in Adult Population on Kome Island, Sengerema District, Tanzania.	Kaatano GM; Min DY; Siza JE; Yong TS; Chai JY; Ko Y; Chang SY; Changalucha JM; Eom KS; Rim HJ	2015	2009	1	1	tanzania	rural	community	describe morbidity patterns due to intestinal schistosomiasis among adults living on kome island	cross-sectional	random	mansoni	none	none	yes	315	sac adults	12	85	male female	152	image pattern c-f	unspecified	niamey	niamey	na	no	na	na	no	na	yes	portable	curved array	3.5	3.5	unspecified	unspecified	unspecified	unspecified	unspecified	unspecified	unspecified	unspecified	unspecified	unspecified	na	na	na
Schistosoma mansoni: magnetic resonance analysis of liver fibrosis according to WHO patterns for ultrasound assessment of schistosomiasis-related morbidity.	Silva LC; Andrade LM; Queiroz LC; Voieta I; Azeredo LM; Antunes CM; Lambertucci JR	2010	2004	24	1	brazil	urban	hospital	analyse mri using an adaptation of the who patterns for us assessment of schistosomiasis related morbidity	cross-sectional	purposive	mansoni	none	mri	yes	60	adults	19	77	male female	54	image pattern c-f	unspecified	niamey	niamey	na	no	na	na	no	na	yes	Aloka SSD 1700	convex	3.5	3.5	no	radiologist	1	unspecified	yes	radiologist	1	unspecified	yes	unspecified	na	na	na
Schistosomal hepatic fibrosis and the interferon gamma receptor: a linkage analysis using single-nucleotide polymorphic markers.	Blanton RE; Salam EA; Ehsan A; King CH; Goddard KA	2005	unspecified	unspecified	1	egypt	rural	community	search for genes linked to hepatic fibrosis among 11 candidates and in a different population to a previous study	cross-sectional	unspecified	mansoni	none	none	yes	2051	sac adults	11	unspecified	male female	110	image pattern c-f	unspecified	niamey	niamey	na	yes	other	na	no	na	yes	portable	unspecified	unspecified	unspecified	yes	sonographer	2	unspecified	unspecified	radiologist	1	unspecified	yes	yes	re-reading images	yes	yes
Schistosomal periportal fibrosis in Zimbabwe: use of ultrasound in patients with oesophageal varices.	Davidson RN; Houston S; Kiire CF	1991	1988	9	1	zimbabwe	urban	hospital	report the use of diagnostic us in patients with oesophageal varices in zimbabwe	cross-sectional	unspecified	mansoni	none	biopsy	no	62	adults	unspecified	unspecified	male female	46	above grade 1 in homeida classification	unspecified	homeida	homeida	na	no	na	na	yes	longitudinal, transverse, right lateral, subcostal, and intercostal	yes	Siemens sector	unspecified	3.5	3.5	no	clinician	1	unspecified	unspecified	clinician	1	unspecified	unspecified	unspecified	na	na	na
Schistosomiasis and hepatopulmonary syndrome: the role of concomitant liver cirrhosis.	Gonçalves-Macedo L; Lopes EP; Domingues ALC; Markman B Filho; Mota VG; Luna CF	2017	2010	30	1	brazil	urban	hospital	undertake a prospective investigation into the prevalence of hps in patients with hss nd to determine whether the occurrence of hps is influenced by cocomitant hepatic cirrhosis	cross-sectional	purposive	mansoni	hepatitis b hepatitis c	none	yes	121	adults	unspecified	unspecified	male female	121	image pattern c-f	unspecified	niamey	niamey	na	no	na	na	no	na	no	na	na	na	na	unspecified	unspecified	unspecified	unspecified	unspecified	unspecified	unspecified	unspecified	unspecified	unspecified	na	na	na
Schistosomiasis Burden and Its Association With Lower Measles Vaccine Responses in School Children From Rural Cameroon.	Nono JK; Kamdem SD; Netongo PM; Dabee S; Schomaker M; Oumarou A; Brombacher F; Moyou-Somo R	2018	2017	1	1	cameroon	rural	school	provide a framework for a tailored intervention in two sides endemic for schisto in rural cameroon and a case for the impairment of measles vaccination by schisto	cross-sectional	unspecified	mansoni	measles	none	yes	78	sac	7	12	male female	30	image pattern c-f	treated by national control program	niamey	niamey	na	no	na	na	no	na	yes	portable	unspecified	3.5	3.5	no	clinician	1	unspecified	yes	clinician	1	unspecified	yes	unspecified	na	na	na
Schistosomiasis japonica on Jishan Island, Jiangxi Province, People's Republic of China: persistence of hepatic fibrosis after reduction of the prevalence of infection with age.	Wiest PM; Wu G; Zhong S; McGarvey ST; Tan E; Yuan J; Peters P; Olveda RM; Olds GR	1993	1989	36	3	china	rural	community	examine whether annual screening and treatment would also stimulate reversal of hepatic due to s japonicum and as a result reduce the prevalence of hepatic fibrosis in a community in china	cross-sectional	unspecified	japonicum	none	none	yes	825	psac sac adults	unspecified	unspecified	male female	290	echogenic thickening along the central portal vein into the right and left branch and the gall bladder	praziquantel given to infected individuals	managil homeida	managil	0 = no fibrosis; I = echogenic thickening along the central portal vein between the bifurcation into the right and left branch and the gall bladder; 2 = echogenic thickening along the central portal vein plus one or two thickened peripheral vein tributaries; 3 = echogenic thickening along thecentralportalvein plus more than two echogenic, thickened, peripheral vein tributaries	yes	population other	used on adults as well as children	yes	subcostal transhepatic and right mid-axillary views	yes	Damon Scanmate II	unspecified	na	na	no	sonographer	>1	unspecified	yes	sonographer	>1	unspecified	yes	yes	re-scanning participants	yes	yes
Schistosomiasis mansoni: ultrasound-evaluated hepatic fibrosis and serum concentrations of hyaluronic acid.	Silva CC; Domingues AL; Lopes EP; Morais CN; Santos RB; Luna CF; Nader HB; Martins JR	2011	unspecified	unspecified	1	brazil	urban	hospital	evaluate hyaluronic acid concentrations in sera of brazilians with schisto mansoni and see if they were good markers of ppf severity	cross-sectional	purposive	mansoni	none	none	yes	61	adults	21	57	male female	61	image pattern c-f	unspecified	niamey	niamey	na	no	na	na	no	na	yes	Aloka SSD-500	convex	3.5	3.5	no	clinician	1	unspecified	unspecified	clinician	1	unspecified	unspecified	unspecified	na	na	na
Serum hyaluronic acid as a comprehensive marker to assess severity of liver disease in schistosomiasis.	K√∂pke-Aguiar LA; Martins JR; Passerotti CC; Toledo CF; Nader HB; Borges DR	2002	unspecified	unspecified	1	brazil	unspecified	unspecified	assess serum hyaluronic acid as a marker for the course of ppf	cross-sectional	purposive	mansoni	none	none	yes	24	adults	20	59	male female	unspecified	periportal thickening	unspecified	niamey	cairo	na	no	na	na	no	na	no	unspecified	unspecified	unspecified	unspecified	no	clinician	1	unspecified	unspecified	clinician	1	unspecified	unspecified	unspecified	na	na	na
Severe hepatic fibrosis in Schistosoma mansoni infection is controlled by a major locus that is closely linked to the interferon-gamma receptor gene.	Dessein AJ; Hillaire D; Elwali NE; Marquet S; Mohamed-Ali Q; Mirghani A; Henri S; Abdelhameed AA; Saeed OK; Magzoub MM; Abel L	1999	unspecified	unspecified	1	sudan	rural	community	investigate the genetic control of severe hepatic fibrosis causing portal hypertension	cross-sectional	unspecified	mansoni	none	none	yes	781	sac adults	unspecified	unspecified	male female	81	above grade 2 in cairo classification	unspecified	cairo	cairo	Grade 0 (F0) corresponds to normal liver, with no thickening of the wall of the PPB. In grade 1 (FI), there is a patchy fibrosis, which causes a “fishes in the pond” appearance. The thickness of second-order PPBs is ∼1 mm. Grade 2 (FII) corresponds to continuous, in addition to patchy thickening of PPB branches. Most second-order branches appear as long segments of fibrosis that have ∼1-mm lumen …	no	na	na	no	na	yes	Aloka SSD-500	convex	3.5	3.5	unspecified	unspecified	unspecified	unspecified	unspecified	unspecified	unspecified	unspecified	unspecified	unspecified	na	na	na
Severe hepatosplenic schistosomiasis: clinicopathologic study of 102 cases undergoing splenectomy.	Li Y; Chen D; Ross AG; Burke ML; Yu X; Li RS; Zhou J; McManus DP	2011	2007	24	1	china	rural	hospital	compare and assess the hepatic histopathology caused in chronic s japonicum infection	cross-sectional	purposive	japonicum	hepatitis b	none	yes	102	adults	17	77	male female	102	hyperechoic spots in the liver without clear bands	unspecified	cairo	cairo	stage I: hyperechoic spots [“light spots”] in the liver without clear bands; II, echogenic dots showing a “fine fish scale” pattern and multiple focal echodense areas b20 mm in diameter; III, echodense bands forming a contiguous “network”, multiple focal echodense areas N20 mm, and large echodense masses	no	na	na	yes	cairo	yes	LOGIQ 7	unspecified	unspecified	unspecified	no	ultrasonographer	2	unspecified	unspecified	ultrasonographer	2	unspecified	unspecified	unspecified	na	na	na
Splenectomy Improves Hemostatic and Liver Functions in Hepatosplenic Schistosomiasis Mansoni.	Leite LA; Pimenta Filho AA; Ferreira Rde C; da Fonseca CS; dos Santos BS; Montenegro SM; Lopes EP; Domingues AL; Owen JS; Lima VL	2015	2011	20	1	brazil	urban	hospital	compare serum levels of liver enzymes and the hemostatic profiles in patients with hs schistosomiasis, one group having undergone surgical splenectomy and the other being non operated	cross-sectional	purposive	mansoni	none	none	yes	100	adults	unspecified	unspecified	male female	100	image pattern c-f	unspecified	niamey	niamey	na	no	na	na	no	na	yes	Siemens Acuson X150	convex	3.5	3.5	no	researcher	1	unspecified	unspecified	researcher	1	unspecified	unspecified	unspecified	na	na	na
Study on histopathology, ultrasonography and some special serum enzymes and collagens for 38 advanced patients of schistosomiasis japonica.	Guangjin S; Mingdao J; Qiyang L; Hui X; Jiangming H; Xiaomei Y	2002	unspecified	unspecified	1	china	peri-urban	hospital	compare results of ultrasound examination and some special serum enzymes and collagens tested with the results of histopathological studies on the liver and spleen	cross-sectional	purposive	japonicum	none	biopsy	no	38	sac adults	9	65	male female	38	ultrasonographic features aligning with schisto according to cairo protocol	unspecified	cairo	cairo	na	no	na	na	no	na	yes	Haiying SJN3035	unspecified	3.5	3.5	unspecified	unspecified	unspecified	unspecified	unspecified	unspecified	unspecified	unspecified	unspecified	unspecified	na	na	na
Study on the relationship between the degree of periportal fibrosis, hepatic parenchymatous fibrosis and diameter of portal vein in Schistosoma japonicum infection	Fu X; Luo XS; Hou XY; He HB; Zhou J; Wang YY; He YK; Alain D; Li YS	2006	2005	2	2	china	rural	community	investigate the correlation between the diameter of portal vein and the degree of periportal and liver parenchymal fibrosis in fishermen from highly endemic area of schistosoma japonicum	cross-sectional	purposive	japonicum	none	none	yes	805	unspecified	unspecified	unspecified	male female	791	above grade A for portal vein fibrosis and above grade 0 for parenchymal fibrosis	unspecified	unnamed	unclear	protocol cited was the use of ultrasound in schistosomiasis (Hatz, 2001). The reported grades are A, B, C, CL, D, E and F for portal fibrosis and G0, GW and GN for parenchymal fibrosis, no grade description given	no	na	na	no	not_collected	yes	Hitachi EUB 200 portable	unspecified	3.5	3.5	unspecified	unspecified	unspecified	unspecified	unspecified	unspecified	unspecified	unspecified	unspecified	unspecified	na	na	na
Superiority of rectal snip over serology in detection of schistosomiasis eradication: A pilot study.	Mones A; Sherif MM; Abdel Halim RM	2021	2018	3	1	egypt	urban	hospital	evaluate the sensitivity and specificity of serum anti schistosoma antibody and schistosoma antigen in comparison with rectal snip in the detection and prediction of schistosoma mansoni infection eradication and previously and/or incidentally diagnosed patients	cross-sectional	purposive	mansoni	none	rectal snip	yes	60	adults	20	70	male female	60	unclear	unspecified	none	unclear	unclear	no	na	na	no	na	no	na	na	na	na	unspecified	unspecified	unspecified	unspecified	unspecified	unspecified	unspecified	unspecified	unspecified	unspecified	na	na	na
Susceptibility to periportal (Symmers) fibrosis in human schistosoma mansoni infections: evidence that intensity and duration of infection, gender, and inherited factors are critical in disease progression.	Mohamed-Ali Q; Elwali NE; Abdelhameed AA; Mergani A; Rahoud S; Elagib KE; Saeed OK; Abel L; Magzoub MM; Dessein AJ	1999	unspecified	unspecified	1	sudan	rural	community	examine a population in which schistosomiasis is endemic in order to define the stages in disease progression and to evaluate the role of known epidemiologic and parasitologic factors in the development of hepatic disease	cross-sectional	census	mansoni	none	none	yes	792	psac sac adults	unspecified	unspecified	male female	551	small stretches of fibrosis around secondary portal branches and portal branch walls >4mm	praziquantel given to all	cairo	unnamed	grade 0 (F0) corresponds to normal liver with no thickening of the PPB wall and PPB diameters 2–3 mm. Grade I (FI) indicates a pattern of small stretches of fibrosis around secondary portal branches and PPB diameters 4 mm. FII still shows a patchy fibrosi	no	na	na	no	na	yes	Aloka SSD-500	convex	3.5	3.5	unspecified	unspecified	unspecified	unspecified	unspecified	unspecified	unspecified	unspecified	unspecified	unspecified	na	na	na
The Coutinho index as a simple tool for screening patients with advanced forms of Schistosomiasis mansoni: a validation study.	Barreto AVMS; Domingues ALC; Diniz GTN; Cavalcanti AMS; Lopes EP; Montenegro SML; Morais CNL	2022	2015	6	1	brazil	peri-urban	hospital	validate the coutinho index in predicting advanced ppf in patients with s mansoni who live in an endemic area in the state of pernambuco	cross-sectional	purposive	mansoni	none	none	yes	378	adults	18	65	male female	337	image pattern c-f	unspecified	niamey	niamey	na	no	na	na	no	na	yes	GE Logiq 4C portable	convex	2	5	no	researcher	1	unspecified	yes	researcher	1	unspecified	yes	unspecified	na	na	na
The Dynamics of Hepatic Fibrosis Related to Schistosomiasis and Its Risk Factors in a Cohort of China.	Hu F; Xie SY; Yuan M; Li YF; Li ZJ; Gao ZL; Lan WM; Liu YM; Xu J; Lin DD	2021	1995	300	2	china	rural	community	understand the dynamic changes of liver fibrosis and explore its influence factors	cohort	unspecified	japonicum	none	none	yes	292	sac adults	unspecified	unspecified	male female	54	focal echodense areas within the liver parenchyma	praziquantel given to infected individuals	cairo	cairo	Grade 0 means no fibrosis in the parenchyma of the liver. Grade I fibrosis is defined as focal echo-dense areas scattered within the liver parenchyma with the absence of definite borders. Grade II is defined by stronger but still light bands forming a fish-scale pattern with a few focal echo-dense areas of more than 20 mm in diameter. Grade III is defined by echo-dense bands forming a contiguous …	no	na	na	no	na	yes	Hitachi EUB 40 portable	curvilinear	3.5	3.5	no	sonographer	1	unspecified	unspecified	sonographer	1	unspecified	unspecified	unspecified	na	na	na
The effect of low-dose combined oral contraceptive pills versus injectable contraceptive (Depot Provera) on liver function tests of women with compensated bilharzial liver fibrosis.	Tagy AH; Saker ME; Moussa AA; Kolgah A	2001	1997	12	3	egypt	rural	hospital	evaluate the effect of combined low dose oral contraceptives versus an injectable contraceptive on liver functions when prescribed to women with compensated bilharzial liver fibrosis	before-after	unspecified	mansoni	none	none	yes	156	adults	20	35	female	156	unclear	unspecified	none	unclear	unclear	no	na	na	no	na	no	na	na	na	na	unspecified	unspecified	unspecified	unspecified	unspecified	unspecified	unspecified	unspecified	unspecified	unspecified	na	na	na
The effectiveness of annual versus biennial mass chemotherapy in reducing morbidity due to schistosomiasis: a prospective study in Gezira-Managil, Sudan.	Homeida MM; Eltoum IA; Ali MM; Suliaman SM; Elobied EA; Mansour M; Saad AM; Bennett JL	1996	1988	72	5	sudan	rural	community	determine the impact of annual vs biennial mass chemotherapy on infection rates and morbidity due to s mansoni	cohort before-after	random	mansoni	none	none	yes	3811	sac adults	unspecified	unspecified	male female	610	above grade 1 in homeida classification	praziquantel given to all	homeida	homeida	na	no	na	na	no	na	yes	Siemens 1300 portable	linear array	3.5	3.5	no	researcher	1	unspecified	yes	researcher	1	unspecified	yes	unspecified	na	na	na
The epidemiology of Schistosoma mansoni, hepatitis B and hepatitis C infection in Egypt	Kamel MA; Miller FD; el Masry AG; Zakaria S; Khattab M; Essmat G; Ghaffar YA	1994	1992	unspecified	1	egypt	rural	community	determine the epidemiological relationship between s mansoni, hbv and hcv serological markers	cross-sectional	unspecified	mansoni	hepatitis b hepatitis c	none	yes	1850	psac sac adults	unspecified	unspecified	male female	unclear	periportal tract thickness >3mm	praziquantel given to infected individuals	cairo	cairo	na	no	na	na	no	na	no	na	na	na	na	no	physician	2	yes	yes	physician	2	yes	yes	yes	re-scanning participants	yes	no
The epidemiology of schistosomiasis in Egypt: EPI 123	Hammam HM; Allam FA; Moftah FM; Abdel-Aty MA; Hany AH; Abd-El-Motagaly KF; Nafeh MA; Khalifa R; Mikhail NN; Talaat M; Hussein MH; Strickland GT	2000	1990	48	1	egypt	urban peri-urban rural	community	1) determine the changing patterns of Schistosoma haematobium and S. mansoni, 2) investigate factors contributing to differences between villages in the Nile Delta, Middle Egypt, and Upper Egypt, and 3) investigate risk factors for morbidity	cross-sectional	random	mansoni	none	none	yes	18600	sac adults	5	unspecified	male female	7281	above grade 1 in the cairo classification	praziquantel given to infected individuals	cairo	cairo	na	no	na	na	no	na	yes	Hitachi EUB 200	linear	3.5	3.5	no	sonographer	>1	yes	yes	sonographer	>1	yes	yes	yes	re-scanning participants	unspecified	no
The impact of Schistosoma japonicum infection and treatment on ultrasound-detectable morbidity: a five-year cohort study in Southwest China.	Carlton EJ; Hsiang M; Zhang Y; Johnson S; Hubbard A; Spear RC	2010	2000	84	3	china	rural	community	examine the relationship between s japonicum infection and five liver ultrasound measurements	cohort	random	japonicum	none	none	yes	578	sac adults	4	60	male female	556	periportal tract thickness >3mm	praziquantel given to infected individuals	cairo	cairo	na	no	na	na	yes	cairo	yes	Hitachi EUB 405 portable	unspecified	3.5	3.5	no	ultrasonographer	1	unspecified	yes	ultrasonographer	1	unspecified	yes	unspecified	na	na	na
The morbidity investigation of residents in a highly endemic village of schistosomiasis in Poyang Lake region	Liu J; Zhao G; Wu Z; Tao B; Jiang Q	1998	1995	unspecified	1	china	rural	community	investigate the usefulness of ultrasound in evaluating schistosomiasis disease status	cross-sectional	census	japonicum	malaria	none	yes	313	psac sac adults	unspecified	unspecified	male female	69	above grade 1 in the cairo classification	unspecified	cairo	cairo	na	no	na	na	yes	not_collected	yes	Haiying SJN2031	linear array	3.5	3.5	unspecified	unspecified	unspecified	unspecified	unspecified	unspecified	unspecified	unspecified	unspecified	unspecified	na	na	na
The use and limitations of ultrasonography in the diagnosis of liver morbidity attributable to Schistosoma mansoni infection in community-based surveys.	Nooman ZM; Hassan AH; Mishrirky AM; Ragheb M; Abu-Saif AN; Abaza SM; Serwah AA; Kamal M; Fouad M	1995	unspecified	unspecified	1	egypt	rural	community	estimate the liver morbidity attributable to s mansoni infection by ultrasonography	cross-sectional	systematic	mansoni	haematobium	none	yes	2384	psac sac adults	3	94	male female	870	periportal tract thickness >3mm	unspecified	cairo	cairo	na	no	na	na	no	na	yes	Toshiba EUB 200 portable	unspecified	unspecified	unspecified	no	sonographer	>1	yes	unspecified	sonographer	>1	yes	unspecified	unspecified	na	na	na
The value of ultrasonography in assessment of portal hypertension in hepatosplenic schistosomiasis.	Abdel Wahab MF; Esmat G	1992	unspecified	unspecified	1	egypt	urban rural	school community hospital	assess the value of ultrasonography in detection of features of portal hypertension in hepatosplenic schistosomiasis and correlation of these findings to the degree of fibrosis in the liver	cross-sectional	unspecified	mansoni	none	biopsy	no	585	sac adults	9	70	male female	unspecified	periportal tract thickness >3mm	unspecified	strickland	strickland	na	no	na	na	no	na	yes	ADR 4000 S/L	unspecified	unspecified	unspecified	unspecified	unspecified	unspecified	unspecified	unspecified	unspecified	unspecified	unspecified	unspecified	unspecified	na	na	na
Thrombocytemia as a predictor of portal hypertension in schistosomiasis	Souza, MRD; De Toledo, CF; Borges, DR	2000	unspecified	unspecified	1	brazil	urban	hospital	validate the diagnostic accuracy of the pgp index, evaluate the effect of including serum alpha2 macroglobulin in the calculation of the index and to compare the diagnostic accuracy of the index with each of its components	cross-sectional	unspecified	mansoni	none	none	yes	54	adults	19	70	male female	28	above grade 1 in the cairo classification	unspecified	cairo	cairo	na	no	na	na	no	na	no	na	na	na	na	unspecified	unspecified	unspecified	unspecified	unspecified	unspecified	unspecified	unspecified	unspecified	unspecified	na	na	na
Thrombocytopenia as a marker of liver steatosis in a low-endemic area for schistosomiasis mansoni	Otoni, A; Antunes, CMD; Tavares, FF; Araujo, DHQ; Pereira, TD; de Queiroz, LC; Amancio, FF; Lambertucci, JR	2017	2014	5	1	brazil	urban	community	investigate association of thrombocytopenia with haptosplenic schistosomiasis and liver steatosis in an area of low prevalence of schisto\	cross-sectional	purposive	mansoni	none	none	yes	181	sac adults	9	92	male female	2	niamey protocol	unspecified	niamey	niamey	na	no	na	na	yes	niamey	yes	Medison Sonoace 1500 portable	unspecified	3.5	3.5	unspecified	unspecified	unspecified	unspecified	unspecified	unspecified	unspecified	unspecified	unspecified	unspecified	na	na	na
Thrombocytopenia as a surrogate marker of hepatosplenic schistosomiasis in endemic areas for Schistosomiasis mansoni.	Drummond SC; Pereira PN; Otoni A; Chaves BA; Antunes CM; Lambertucci JR	2014	2008	1	1	brazil	rural	community	determine whether low platelet counts in the blood can be used as a screening tool to identify patients with hss in an area endemic for s mansoni in brazil	cross-sectional	unspecified	mansoni	none	none	yes	384	adults	16	97	male female	8	niamey protocol	unspecified	niamey	niamey	na	no	na	na	yes	niamey	yes	Medison Sonoace 1500 portable	unspecified	3.5	3.5	unspecified	unspecified	unspecified	unspecified	unspecified	unspecified	unspecified	unspecified	unspecified	unspecified	na	na	na
Transient elastography evaluation of hepatic and spleen stiffness in patients with hepatosplenic schistosomiasis.	Veiga ZST; Villela-Nogueira CA; Fernandes FF; Cavalcanti MG; Figueiredo FA; Pereira JL; Pereira GH; Moraes Coelho HS; Peralta JM; Marques CE; Perez RM; Foga√ßa HS	2017	unspecified	unspecified	1	brazil	urban	hospital	assess liver and spleen stiffness by transient elastography in patients with hes in comparison with compensated hepatitis c cirrhotic patients and to evaluate the correlation of transient elastography results with ultrasonographic data	cross-sectional	purposive	mansoni	hepatitis c	transient elastography	yes	30	adults	unspecified	unspecified	male female	23	image pattern c-f	unspecified	niamey	niamey	na	no	na	na	no	na	yes	Hitachi EUB 5500	convex	3.5	3.5	no	unspecified	1	yes	unspecified	unspecified	1	yes	unspecified	unspecified	na	na	na
Ultrasonographic and serologic abnormalities in Schistosoma japonicum infection in Leyte, the Philippines.	Ohmae H; Tanaka M; Hayashi M; Matsuzaki Y; Kurosaki Y; Blas BL; Portillo GG; Sy OS; Irie Y; Yasuraoka K	1992	1989	5	1	philippines	rural	hospital	describe the ultrasonographic changes observed in the liver and the portal systems of s japonicum infected patients	cross-sectional	convenience	japonicum	none	none	yes	117	adults	15	62	male female	28	portal vein wall thickening >4mm	unspecified	homeida strickland managil	unnamed	ppf defined as pvwt>4mm	no	na	na	no	na	yes	Aloka SSD-20	unspecified	unspecified	unspecified	no	physician	>2	unspecified	unspecified	physician	>2	unspecified	unspecified	yes	re-scanning participants	unspecified	no
Ultrasonographic assessment of Schistosoma mansoni and S-haematobium morbidity in Zimbabwean schoolchildren	Friis, H; Ndhlovu, P; Kaondera, K; Franke, D; Vennervald, BJ; Christensen, NO; Doehring, E	1996	unspecified	unspecified	1	zimbabwe	rural	community	report the results of ultrasonography carried out on 174 schoolchildren from a rural area endemic for s mansoni and s haematobium	cross-sectional	systematic	mansoni	haematobium	none	yes	174	sac	6	17	male female	88	above grade 1 in cairo classification or grade 1 in managil classification	unspecified	managil cairo	managil cairo	na	no	na	na	no	na	yes	Sonoline 1300	linear sector	3	5	no	sonographer	1	unspecified	yes	sonographer	1	unspecified	yes	unspecified	na	na	na
Ultrasonographic prediction of esophageal varices in Schistosomiasis mansoni.	Abdel-Wahab MF; Esmat G; Farrag A; el-Boraey Y; Strickland GT	1993	unspecified	unspecified	1	egypt	urban	hospital	utilize an abdominal ultrasonography score to predict if patients with schistosomal hepatic fibrosis have abdominal varices and history of upper gastrointestinal hemorrhage	cross-sectional	convenience	mansoni	none	none	yes	42	adults	15	65	male female	unspecified	periportal tract thickness >3mm	unspecified	strickland	strickland	na	no	na	na	no	na	yes	ADR 4000 S/L	unspecified	unspecified	unspecified	no	unspecified	1	unspecified	yes	unspecified		unspecified	yes	unspecified	na	na	na
Ultrasonographical Assessment Of Morbidity In Schistosomiasis-Mansoni In Madagascar - A Community-Based Study In A Rural-Population	Boisier, P; Serieye, J; Ravaoalimalala, Ve; Roux, J; Esterre, P	1995	1993	6	1	madagascar	rural	community	assess morbidity associated with schistosomiasis mansoni in order to provide the public health authorities with objective data to define a national control programme for schistosomiasis	cross-sectional	census	mansoni	none	none	yes	442	psac sac adults	unspecified	unspecified	male female	140	above grade 1 in the cairo classification	praziquantel given to all	cairo	cairo	na	yes	grade definitions	creates a 1a and 1b grade within grade 1 and discounts splenomegaly from the classification	no	na	yes	Microimager 2000	sector	3.5	5	no	unspecified	1	unspecified	yes	unspecified		unspecified	yes	unspecified	na	na	na
Ultrasonographical investigation of periportal fibrosis in children with Schistosoma mansoni infection: Evaluation of morbidity	Doehring-Schwerdtfeger E.; Abdel-Rahim I.M.; Mohamed-Ali Q.; Elsheikh M.; Schlake J.; Kardorff R.; Franke D.; Kaiser C.; Ehrich J.H.H.	1990	unspecified	unspecified	1	sudan	rural	school	quantify the morbidity of s mansoni infected schoolchildren with ultrasonography using the managil system	cross-sectional	purposive	mansoni	none	none	yes	536	sac	6	18	male female	204	above grade 1 in managil classification	praziquantel given to all	managil	managil	na	no	na	na	yes	sternal, midclavicular, and anterior axillary line	yes	Sonoline 1300	linear sector	unspecified	unspecified	no	unspecified	>1	unspecified	yes	unspecified	>1	unspecified	yes	unspecified	na	na	na
Ultrasonography of periportal fibrosis in schistosomiasis mansoni in Brazil.	Gerapacher-Lara R; Pinto-Silva RA; Rayes AA; Drummond SC; Lambertucci JR	1997	unspecified	unspecified	1	brazil	rural	community	determine if any clinically important variable could be associated with the pattern of fibrosis and the frequency of the different patterns in a population continuously exposed to the infection.	cross-sectional	unspecified	mansoni	none	none	yes	526	psac sac adults	0	86	male female	146	three peripheral portal branches with thickened walls (>2mm)	unspecified	unnamed	unnamed	Peripheral fibrosis was considered to be present when at least 3 peripheral portal branches (second or higher degree) with thickened walls (>2 mm) could be visualized. Central fibrosis was defined by the presence of at least 2 of the 3 following conditions: portal vein wall at the hilus thicker than 7 mm, fibrous band in the portal vein bifurcation, or gall-bladder wall thicker than 5 mm. Individ…	no	na	na	no	na	yes	Hitachi EUB 200	linear	3.5	3.5	unspecified	unspecified	unspecified	unspecified	unspecified	unspecified	unspecified	unspecified	unspecified	unspecified	na	na	na
Ultrasonography of the liver and spleen in Brazilian patients with hepatosplenic schistosomiasis and cirrhosis.	Pereira LM; Domingues AL; Spinelli V; McFarlane IG	1998	unspecified	unspecified	1	brazil	unspecified	hospital	evaluate the ultrasonographic features in schistosomiasis patient with and without cirrhosis from a well defined area and to assess the relationship between the degree of periportal fibrosis determined ultrasonographically and severity of liver disease	cross-sectional	purposive	mansoni	none	biopsy	no	97	adults	19	68	male female	83	area of increased echogenicity	unspecified	cairo	cairo	na	no	na	na	no	na	yes	Aloka SSD-500 portable	unspecified	unspecified	unspecified	unspecified	unspecified	unspecified	unspecified	unspecified	unspecified	unspecified	unspecified	unspecified	unspecified	na	na	na
Ultrasound and clinical investigation of hepatosplenic schistosomiasis: evaluation of splenomegaly and liver fibrosis four years after mass chemotherapy with oxamniquine.	Cota GF; Pinto-Silva RA; Antunes CM; Lambertucci JR	2006	1999	unspecified	2	brazil	rural	community	evaluate the effect of mass chemotherapy with oxaminiquine on the behaviour of periportal fibrosis and splenomegaly over a four-year period	before-after	unspecified	mansoni	none	none	yes	839	adults	14	42	male female	33	slight echogenic thickening of the wall of less than one-third of peripheral portal branches or normal liver	oxaminiquine administered to all participants	unnamed	unnamed	1 slight echogenic thickening of the wall of less than one-third of peripheral portal branches or normal liver; 2 moderate-to-severe wall thickening (> 2 mm) of more than one-third of peripheral portal branches.	no	na	na	no	na	yes	Hitachi EUB 200 ATL-HDI 1500	linear	2.5	3.5	no	radiologist	1	unspecified	yes	radiologist	1	unspecified	yes	unspecified	na	na	na
Ultrasound and magnetic resonance imaging findings in Schistosomiasis mansoni: expanded gallbladder fossa and fatty hilum signs.	Silva LC; Andrade LM; de Paula IB; de Queiroz LC; Antunes CM; Lambertucci JR	2012	2004	36	1	brazil	urban	hospital	describe mri findings in patients with us-identified schistosomal liver disease with a special focus on the points in which the two methods differ	cross-sectional	convenience	mansoni	none	mri	yes	54	adults	19	77	male female	54	periportal thickening seen at examination	unspecified	niamey	niamey	na	no	na	na	no	na	yes	Aloka SSD 1700	convex	3.5	3.5	no	radiologist	1	unspecified	unspecified	radiologist	1	unspecified	unspecified	unspecified	na	na	na
Ultrasound evaluation of schistosomiasis-related morbidity among the Xakriab√° people in the state of Minas Gerais, Brazil.	Marinho CC; Nicolato AJPG; Reis VW; Dos Santos RC; Silva JC; Faria HP; Machado-Coelho GLL	2020	unspecified	unspecified	1	brazil	rural	community	use ultrasound to investigate the morbidity related to schistosomiasis in the xakriaba indigenous population	cross-sectional	census	mansoni	none	none	no	105	sac adults	5	77	male female	30	image pattern c-f	antiparasitic drugs given to all with intestinal parasites	niamey	niamey	na	no	na	na	no	na	yes	GE Logiq portable	convex	2.5	5	no	radiologist	unspecified	yes	yes	radiologist	unspecified	yes	yes	unspecified	na	na	na
Ultrasound study of liver disease caused by Schistosoma mansoni in rural Zambian schoolchildren.	Strahan R; Chiyesu KO; Schneider-Kolsky ME	2012	2010	2	1	zambia	rural	school	evaluate the prevalence of s mansoni in school aged children in the chitokoloki district using validated ultrasound criteria of liver fibrosis as well as the incidence of acute infection by examining stool specimens	cross-sectional	census	mansoni	none	none	yes	764	sac adults	5	unspecified	male female	284	image pattern c-f	praziquantel given to all	niamey	niamey	na	no	na	na	no	na	yes	Sonosite M-Turbo	convex	3.5	3.5	no	radiologist	1	unspecified	unspecified	radiologist	1	unspecified	unspecified	unspecified	na	na	na
Ultrasound-detected hepatic periportal thickening in patients with prolonged pyrexia	Medhat A.; Nafeh M.; Swifee Y.; Helmy A.; Zaki S.; Shehata M.; Ibrahim S.; Abdel-Kader D.A.; Strickland G.T.	1998	unspecified	unspecified	1	egypt	urban	hospital	determine whether chronic infections other than schistosomiasis can produce milder grades of ultrasonographically detected hpt	cross-sectional	purposive	mansoni	haematobium pyrexia	none	yes	855	adults	unspecified	unspecified	male female	248	periportal tract thickness >3mm	unspecified	strickland	strickland	na	no	na	na	no	na	yes	portable	unspecified	3.5	3.5	no	research sonographer	6	yes	yes	research sonographer	6	yes	yes	unspecified	na	na	na
Use of ultrasound in a study of schistosomal periportal fibrosis in rural Zimbabwe.	Houston S; Munjoma M; Kanyimo K; Davidson RN; Flowerdew G	1993	unspecified	unspecified	1	zimbabwe	rural	community	determine prevalence of ppf among adults in an s mansoni endemic community	cross-sectional	census	mansoni	none	none	yes	492	adults	15	88	male female	129	above grade 1 in homeida classification	praziquantel given to infected individuals	homeida	homeida	na	yes	grade definitions	Grade 1 =borderline or questionable thickening in two or more portal vein radicles -- possible mild PPF.	no	na	yes	Siemens Sonoline SX	sector	3.5	3.5	unspecified	unspecified	unspecified	unspecified	yes	unspecified	unspecified	unspecified	yes	unspecified	na	na	na
[truncated: 5 more columns]
